# Supplementary material for: Bis[2-(benzyl­imino­meth­yl)pyrrol-1-ido-κ2 N,N′]bis­(dimethyl­amido-κN)titanium(IV)
Source: Acta Crystallogr Sect E Struct Rep Online. 2012 Apr 13;68(Pt 5):m573. doi: 10.1107/S1600536812014365 (PMC3344322; doi:10.1107/S1600536812014365)
Supplement: Supplementary file 1 [file e-68-0m573-sup1.cif]

##############################################################################
#                                                                            #
# This CIF contains the data in a paper accepted for publication in          #
# Acta Crystallographica Section E. It conforms to the requirements of       #
# Notes for Authors for Acta Crystallographica Section E, and has been       #
# peer reviewed under the auspices of the IUCr Commission on Journals.       #
#                                                                            #
# Full details of the Crystallographic Information File format               #
# are given in the paper "The Crystallographic Information File (CIF):       #
# a New Standard Archive File for Crystallography" by S. R. Hall, F. H.      #
# Allen and I. D. Brown [Acta Cryst. (1991), A47, 655-685].                  #
#                                                                            #
# The current version of the core CIF dictionary is obtainable from          #
# ftp://ftp.iucr.org/pub/cif_core.dic.                                       #
#                                                                            #
# Software is freely available for graphical display of the structure(s)     #
# in this CIF. For information consult the CIF software page                 #
# http://www.iucr.org/resources/cif/software.                                #
#                                                                            #
# This file may be used for bona fide research purposes within the           #
# scientific community so long as proper attribution is given to the journal # 
# article from which it was obtained.                                        #
#                                                                            #
##############################################################################
data_I
_audit_creation_method     SHELXL-97
_chemical_name_systematic
;
Bis[2-(benzyliminomethyl)pyrrol-1-ido-
\k^2^<i>N</i>,<i>N</i>']bis(dimethylamido-\k<i>N</i>)titanium(IV)
;
_chemical_name_common     ?
_chemical_formula_moiety     'C28 H34 N6 Ti'
_chemical_formula_sum     'C28 H34 N6 Ti'
_chemical_formula_iupac     '[Ti (C2 H6 N)2 (C12 H11 N2)2]'
_chemical_formula_weight     502.48
_chemical_melting_point     ?
_symmetry_cell_setting     triclinic
_symmetry_space_group_name_H-M     'P -1'
_symmetry_space_group_name_Hall     '-P 1'
loop_
    _symmetry_equiv_pos_as_xyz
    'x, y, z'
    '-x, -y, -z'
_cell_length_a     8.6363(17)
_cell_length_b     9.887(2)
_cell_length_c     16.666(3)
_cell_angle_alpha     77.15(3)
_cell_angle_beta     84.72(3)
_cell_angle_gamma     71.82(3)
_cell_volume     1317.8(4)
_cell_formula_units_Z     2
_cell_measurement_reflns_used     5124
_cell_measurement_theta_min     2.386
_cell_measurement_theta_max     27.72
_cell_measurement_temperature     293(2)
_cell_special_details     char
_exptl_crystal_description     'block'
_exptl_crystal_colour     'yellow'
_exptl_crystal_size_max     0.25
_exptl_crystal_size_mid     0.23
_exptl_crystal_size_min     0.20
_exptl_crystal_density_diffrn     1.266
_exptl_crystal_density_meas     ?
_exptl_crystal_density_method     'not measured'
_exptl_crystal_F_000     532
_exptl_absorpt_coefficient_mu     0.352
_exptl_absorpt_correction_type     multi-scan
_exptl_absorpt_process_details     '(SADABS; Bruker, 2005)'
_exptl_absorpt_correction_T_min     0.9171
_exptl_absorpt_correction_T_max     0.9329
_exptl_special_details     ?
_diffrn_ambient_temperature     293(2)
_diffrn_radiation_type     MoK\a
_diffrn_radiation_wavelength     0.71073
_diffrn_radiation_source     'fine-focus sealed tube'
_diffrn_radiation_monochromator     graphite
_diffrn_measurement_device_type     'Bruker APEXII CCD'
_diffrn_measurement_method     '\f and \w scans'
_diffrn_detector_area_resol_mean     ?
_diffrn_reflns_number     6581
_diffrn_reflns_av_R_equivalents     0.0236
_diffrn_reflns_av_sigmaI/netI     0.0462
_diffrn_reflns_theta_min     2.22
_diffrn_reflns_theta_max     25.00
_diffrn_reflns_theta_full     25.00
_diffrn_measured_fraction_theta_max     0.988
_diffrn_measured_fraction_theta_full     0.988
_diffrn_reflns_limit_h_min     -10
_diffrn_reflns_limit_h_max     9
_diffrn_reflns_limit_k_min     -11
_diffrn_reflns_limit_k_max     10
_diffrn_reflns_limit_l_min     -19
_diffrn_reflns_limit_l_max     16
_diffrn_standards_number     4578
_diffrn_standards_interval_count     6581
_diffrn_standards_decay_%     30.43
_refine_special_details
;
Refinement of <i>F</i>^2^ against ALL reflections. The weighted <i>R</i>-factor
<i>wR</i> and goodness of fit <i>S</i> are based on <i>F</i>^2^, conventional
<i>R</i>-factors <i>R</i> are based on <i>F</i>, with <i>F</i> set to zero for
negative <i>F</i>^2^. The threshold expression of <i>F</i>^2^ >
\s(<i>F</i>^2^) is used only for calculating <i>R</i>-factors(gt) <i>etc</i>.
and is not relevant to the choice of reflections for refinement.
<i>R</i>-factors based on <i>F</i>^2^ are statistically about twice as large
as those based on <i>F</i>, and <i>R</i>- factors based on ALL data will be
even larger.
;
_reflns_number_total     4578
_reflns_number_gt     3886
_reflns_threshold_expression     I>2sigma(I)
_refine_ls_structure_factor_coef     Fsqd
_refine_ls_matrix_type     full
_refine_ls_R_factor_all     0.0468
_refine_ls_R_factor_gt     0.0392
_refine_ls_wR_factor_gt     0.1166
_refine_ls_wR_factor_ref     0.1210
_refine_ls_goodness_of_fit_ref     1.079
_refine_ls_restrained_S_all     1.079
_refine_ls_number_reflns     4578
_refine_ls_number_parameters     320
_refine_ls_number_restraints     0
_refine_ls_hydrogen_treatment     constr
_refine_ls_weighting_scheme     calc
_refine_ls_weighting_details
         'calc w=1/[\s^2^(Fo^2^)+(0.0714P)^2^+0.1031P] where P=(Fo^2^+2Fc^2^)/3'
_atom_sites_solution_hydrogens     geom
_atom_sites_solution_primary     direct
_atom_sites_solution_secondary     difmap
_refine_ls_shift/su_max     0.001
_refine_ls_shift/su_mean     0.000
_refine_diff_density_max     0.323
_refine_diff_density_min     -0.328
_refine_ls_extinction_method     none
_refine_ls_extinction_coef     ?
loop_
    _atom_type_symbol
    _atom_type_description
    _atom_type_scat_dispersion_real
    _atom_type_scat_dispersion_imag
    _atom_type_scat_source
    'C' 'C' 0.0033 0.0016
                         'International Tables Vol C Tables 4.2.6.8 and 6.1.1.4'
    'H' 'H' 0.0000 0.0000
                         'International Tables Vol C Tables 4.2.6.8 and 6.1.1.4'
    'N' 'N' 0.0061 0.0033
                         'International Tables Vol C Tables 4.2.6.8 and 6.1.1.4'
    'Ti' 'Ti' 0.2776 0.4457
                         'International Tables Vol C Tables 4.2.6.8 and 6.1.1.4'
_computing_data_collection     'APEX2 (Bruker, 2005)'
_computing_cell_refinement     'SAINT (Bruker, 2005)'
_computing_data_reduction     'SAINT (Bruker, 2005)'
_computing_structure_solution     'SHELXS97 (Sheldrick, 2008)'
_computing_structure_refinement     'SHELXL97 (Sheldrick, 2008)'
_computing_molecular_graphics     'SHELXTL (Sheldrick, 2008)'
_computing_publication_material     'SHELXTL (Sheldrick, 2008)'
loop_
    _atom_site_type_symbol
    _atom_site_label
    _atom_site_fract_x
    _atom_site_fract_y
    _atom_site_fract_z
    _atom_site_U_iso_or_equiv
    _atom_site_adp_type
    _atom_site_calc_flag
    _atom_site_refinement_flags
    _atom_site_occupancy
    _atom_site_symmetry_multiplicity
    _atom_site_disorder_assembly
    _atom_site_disorder_group
    Ti Ti 0.18544(4) 0.26945(3) 0.33887(2) 0.02838(14) Uani d . 1 1 . .
    N N1 0.0595(2) 0.16019(17) 0.28584(11) 0.0320(4) Uani d . 1 1 . .
    N N2 0.2912(2) 0.27040(17) 0.20770(10) 0.0320(4) Uani d . 1 1 . .
    N N4 0.0277(2) 0.48183(17) 0.26901(10) 0.0304(4) Uani d . 1 1 . .
    N N3 0.2968(2) 0.42386(17) 0.35233(10) 0.0309(4) Uani d . 1 1 . .
    N N5 0.3662(2) 0.10471(18) 0.37812(11) 0.0359(4) Uani d . 1 1 . .
    N N6 0.0465(2) 0.27976(18) 0.43391(11) 0.0371(4) Uani d . 1 1 . .
    C C7 0.3511(3) 0.4759(2) 0.10416(13) 0.0347(5) Uani d . 1 1 . .
    C C14 0.4206(3) 0.5713(2) 0.38831(14) 0.0393(5) Uani d . 1 1 . .
    H H14 0.4952 0.6017 0.4110 0.047 Uiso calc R 1 1 . .
    C C17 0.0711(2) 0.5917(2) 0.27540(13) 0.0316(5) Uani d . 1 1 . .
    H H17 0.0121 0.6853 0.2503 0.038 Uiso calc R 1 1 . .
    C C16 0.2107(2) 0.5676(2) 0.32156(12) 0.0294(4) Uani d . 1 1 . .
    C C19 -0.1969(2) 0.6496(2) 0.17407(13) 0.0323(5) Uani d . 1 1 . .
    C C4 0.1141(3) 0.1328(2) 0.20891(13) 0.0330(5) Uani d . 1 1 . .
    C C5 0.2381(3) 0.1951(2) 0.17016(13) 0.0342(5) Uani d . 1 1 . .
    H H5 0.2795 0.1808 0.1182 0.041 Uiso calc R 1 1 . .
    C C13 0.4227(3) 0.4287(2) 0.39300(13) 0.0362(5) Uani d . 1 1 . .
    H H13 0.5005 0.3473 0.4205 0.043 Uiso calc R 1 1 . .
    C C1 -0.0532(3) 0.0895(2) 0.30949(15) 0.0401(5) Uani d . 1 1 . .
    H H1 -0.1108 0.0885 0.3595 0.048 Uiso calc R 1 1 . .
    C C20 -0.3424(3) 0.7220(2) 0.20766(14) 0.0397(5) Uani d . 1 1 . .
    H H20 -0.3826 0.6768 0.2565 0.048 Uiso calc R 1 1 . .
    C C15 0.2844(3) 0.6603(2) 0.34270(13) 0.0359(5) Uani d . 1 1 . .
    H H15 0.2502 0.7614 0.3293 0.043 Uiso calc R 1 1 . .
    C C6 0.4175(3) 0.3353(2) 0.16516(14) 0.0409(5) Uani d . 1 1 . .
    H H6A 0.4937 0.2657 0.1365 0.049 Uiso calc R 1 1 . .
    H H6B 0.4776 0.3529 0.2062 0.049 Uiso calc R 1 1 . .
    C C2 -0.0721(3) 0.0186(2) 0.25006(16) 0.0456(6) Uani d . 1 1 . .
    H H2 -0.1427 -0.0367 0.2527 0.055 Uiso calc R 1 1 . .
    C C18 -0.1036(3) 0.4969(2) 0.21361(15) 0.0417(5) Uani d . 1 1 . .
    H H18A -0.1803 0.4503 0.2448 0.050 Uiso calc R 1 1 . .
    H H18B -0.0560 0.4440 0.1703 0.050 Uiso calc R 1 1 . .
    C C24 -0.1388(3) 0.7203(2) 0.10202(14) 0.0420(5) Uani d . 1 1 . .
    H H24 -0.0406 0.6732 0.0784 0.050 Uiso calc R 1 1 . .
    C C12 0.2948(3) 0.4785(3) 0.02883(14) 0.0437(6) Uani d . 1 1 . .
    H H12 0.2930 0.3922 0.0159 0.052 Uiso calc R 1 1 . .
    C C3 0.0349(3) 0.0461(2) 0.18578(15) 0.0415(5) Uani d . 1 1 . .
    H H3 0.0504 0.0128 0.1368 0.050 Uiso calc R 1 1 . .
    C C22 -0.3700(3) 0.9295(2) 0.09812(16) 0.0488(6) Uani d . 1 1 . .
    H H22 -0.4285 1.0230 0.0725 0.059 Uiso calc R 1 1 . .
    C C11 0.2411(3) 0.6078(3) -0.02778(14) 0.0480(6) Uani d . 1 1 . .
    H H11 0.2027 0.6076 -0.0781 0.058 Uiso calc R 1 1 . .
    C C8 0.3535(3) 0.6060(2) 0.12081(14) 0.0411(5) Uani d . 1 1 . .
    H H8 0.3911 0.6069 0.1712 0.049 Uiso calc R 1 1 . .
    C C26 0.5335(3) 0.0771(3) 0.34638(16) 0.0516(6) Uani d . 1 1 . .
    H H26A 0.6071 0.0310 0.3911 0.077 Uiso calc R 1 1 . .
    H H26B 0.5518 0.1675 0.3196 0.077 Uiso calc R 1 1 . .
    H H26C 0.5518 0.0147 0.3076 0.077 Uiso calc R 1 1 . .
    C C10 0.2440(3) 0.7364(3) -0.01045(15) 0.0481(6) Uani d . 1 1 . .
    H H10 0.2077 0.8232 -0.0486 0.058 Uiso calc R 1 1 . .
    C C28 -0.1310(3) 0.3356(3) 0.43669(17) 0.0521(6) Uani d . 1 1 . .
    H H28A -0.1740 0.2694 0.4767 0.078 Uiso calc R 1 1 . .
    H H28B -0.1723 0.3451 0.3835 0.078 Uiso calc R 1 1 . .
    H H28C -0.1637 0.4289 0.4517 0.078 Uiso calc R 1 1 . .
    C C21 -0.4296(3) 0.8609(3) 0.16978(16) 0.0494(6) Uani d . 1 1 . .
    H H21 -0.5286 0.9081 0.1927 0.059 Uiso calc R 1 1 . .
    C C23 -0.2250(3) 0.8598(3) 0.06492(15) 0.0507(6) Uani d . 1 1 . .
    H H23 -0.1838 0.9065 0.0169 0.061 Uiso calc R 1 1 . .
    C C9 0.3010(3) 0.7351(3) 0.06378(16) 0.0494(6) Uani d . 1 1 . .
    H H9 0.3045 0.8214 0.0760 0.059 Uiso calc R 1 1 . .
    C C27 0.1122(3) 0.2549(3) 0.51480(15) 0.0514(6) Uani d . 1 1 . .
    H H27A 0.0806 0.3447 0.5339 0.077 Uiso calc R 1 1 . .
    H H27B 0.2289 0.2185 0.5116 0.077 Uiso calc R 1 1 . .
    H H27C 0.0705 0.1850 0.5525 0.077 Uiso calc R 1 1 . .
    C C25 0.3401(3) -0.0277(2) 0.42785(17) 0.0523(6) Uani d . 1 1 . .
    H H25A 0.3585 -0.0990 0.3944 0.078 Uiso calc R 1 1 . .
    H H25B 0.2302 -0.0066 0.4494 0.078 Uiso calc R 1 1 . .
    H H25C 0.4146 -0.0648 0.4725 0.078 Uiso calc R 1 1 . .
loop_
    _atom_site_aniso_label
    _atom_site_aniso_U_11
    _atom_site_aniso_U_22
    _atom_site_aniso_U_33
    _atom_site_aniso_U_12
    _atom_site_aniso_U_13
    _atom_site_aniso_U_23
    Ti 0.0237(2) 0.0252(2) 0.0335(2) -0.00713(15) -0.00057(14) -0.00083(15)
    N1 0.0292(9) 0.0253(8) 0.0399(10) -0.0091(7) 0.0005(7) -0.0025(7)
    N2 0.0262(9) 0.0274(8) 0.0372(9) -0.0070(7) 0.0035(7) 0.0006(7)
    N4 0.0239(9) 0.0276(8) 0.0377(9) -0.0066(7) -0.0042(7) -0.0027(7)
    N3 0.0256(9) 0.0301(8) 0.0362(9) -0.0094(7) -0.0019(7) -0.0034(7)
    N5 0.0333(10) 0.0314(9) 0.0390(10) -0.0051(7) -0.0053(8) -0.0041(7)
    N6 0.0346(10) 0.0323(9) 0.0417(10) -0.0106(8) 0.0048(8) -0.0036(8)
    C7 0.0294(11) 0.0392(11) 0.0359(11) -0.0150(9) 0.0092(9) -0.0055(9)
    C14 0.0357(13) 0.0491(13) 0.0412(12) -0.0212(10) -0.0009(10) -0.0135(10)
    C17 0.0295(11) 0.0238(9) 0.0388(11) -0.0038(8) -0.0022(9) -0.0063(8)
    C16 0.0284(11) 0.0293(10) 0.0295(10) -0.0081(8) 0.0014(8) -0.0055(8)
    C19 0.0280(11) 0.0297(10) 0.0397(11) -0.0088(9) -0.0087(9) -0.0048(9)
    C4 0.0310(11) 0.0231(9) 0.0406(11) -0.0034(8) -0.0017(9) -0.0041(8)
    C5 0.0320(12) 0.0293(10) 0.0346(11) -0.0031(9) 0.0037(9) -0.0034(9)
    C13 0.0282(11) 0.0407(11) 0.0381(11) -0.0107(9) -0.0051(9) -0.0025(9)
    C1 0.0340(12) 0.0320(11) 0.0532(13) -0.0132(9) 0.0050(10) -0.0044(10)
    C20 0.0345(13) 0.0414(12) 0.0406(12) -0.0122(10) 0.0007(9) -0.0024(10)
    C15 0.0390(13) 0.0340(11) 0.0376(11) -0.0135(9) 0.0010(9) -0.0099(9)
    C6 0.0291(12) 0.0436(12) 0.0463(13) -0.0133(10) 0.0064(10) -0.0011(10)
    C2 0.0352(13) 0.0329(11) 0.0731(17) -0.0155(10) 0.0012(11) -0.0132(11)
    C18 0.0368(13) 0.0297(11) 0.0583(14) -0.0097(9) -0.0198(11) -0.0014(10)
    C24 0.0363(13) 0.0433(12) 0.0456(13) -0.0113(10) 0.0054(10) -0.0106(10)
    C12 0.0536(15) 0.0445(12) 0.0419(13) -0.0275(11) 0.0040(11) -0.0110(10)
    C3 0.0397(13) 0.0320(11) 0.0529(14) -0.0067(10) -0.0047(10) -0.0135(10)
    C22 0.0508(16) 0.0305(11) 0.0593(15) -0.0058(11) -0.0192(12) 0.0007(11)
    C11 0.0499(15) 0.0611(15) 0.0364(12) -0.0279(12) -0.0007(10) -0.0011(11)
    C8 0.0461(14) 0.0471(13) 0.0350(12) -0.0212(11) 0.0086(10) -0.0117(10)
    C26 0.0335(13) 0.0563(15) 0.0520(15) 0.0058(11) -0.0068(11) -0.0097(12)
    C10 0.0436(14) 0.0430(13) 0.0499(14) -0.0144(11) 0.0071(11) 0.0052(11)
    C28 0.0389(14) 0.0562(15) 0.0612(16) -0.0160(12) 0.0146(12) -0.0160(12)
    C21 0.0310(13) 0.0436(13) 0.0650(16) 0.0033(10) -0.0035(11) -0.0137(12)
    C23 0.0675(18) 0.0457(13) 0.0394(13) -0.0263(13) -0.0039(12) 0.0049(11)
    C9 0.0580(16) 0.0380(12) 0.0550(15) -0.0216(11) 0.0110(12) -0.0101(11)
    C27 0.0571(17) 0.0521(14) 0.0419(13) -0.0155(12) 0.0052(12) -0.0072(11)
    C25 0.0592(17) 0.0276(11) 0.0680(17) -0.0105(11) -0.0166(13) -0.0034(11)
_geom_special_details
;
All e.s.d.'s (except the e.s.d. in the dihedral angle between two l.s. planes)
are estimated using the full covariance matrix. The cell e.s.d.'s are taken
into account individually in the estimation of e.s.d.'s in distances, angles
and torsion angles; correlations between e.s.d.'s in cell parameters are only
used when they are defined by crystal symmetry. An approximate (isotropic)
treatment of cell e.s.d.'s is used for estimating e.s.d.'s involving l.s.
planes.
;
loop_
    _geom_bond_atom_site_label_1
    _geom_bond_atom_site_label_2
    _geom_bond_site_symmetry_2
    _geom_bond_distance
    _geom_bond_publ_flag
    Ti N6 . 1.8987(18) ?
    Ti N5 . 1.9091(19) ?
    Ti N3 . 2.1011(17) ?
    Ti N1 . 2.1134(19) ?
    Ti N4 . 2.2449(19) ?
    Ti N2 . 2.2897(18) ?
    N1 C1 . 1.350(3) ?
    N1 C4 . 1.379(3) ?
    N2 C5 . 1.277(3) ?
    N2 C6 . 1.482(3) ?
    N4 C17 . 1.282(3) ?
    N4 C18 . 1.479(3) ?
    N3 C13 . 1.351(3) ?
    N3 C16 . 1.387(3) ?
    N5 C25 . 1.455(3) ?
    N5 C26 . 1.456(3) ?
    N6 C27 . 1.451(3) ?
    N6 C28 . 1.459(3) ?
    C7 C12 . 1.379(3) ?
    C7 C8 . 1.382(3) ?
    C7 C6 . 1.508(3) ?
    C14 C13 . 1.389(3) ?
    C14 C15 . 1.399(3) ?
    C14 H14 . 0.9300 ?
    C17 C16 . 1.419(3) ?
    C17 H17 . 0.9300 ?
    C16 C15 . 1.385(3) ?
    C19 C20 . 1.375(3) ?
    C19 C24 . 1.384(3) ?
    C19 C18 . 1.504(3) ?
    C4 C3 . 1.383(3) ?
    C4 C5 . 1.432(3) ?
    C5 H5 . 0.9300 ?
    C13 H13 . 0.9300 ?
    C1 C2 . 1.381(3) ?
    C1 H1 . 0.9300 ?
    C20 C21 . 1.382(3) ?
    C20 H20 . 0.9300 ?
    C15 H15 . 0.9300 ?
    C6 H6A . 0.9700 ?
    C6 H6B . 0.9700 ?
    C2 C3 . 1.386(3) ?
    C2 H2 . 0.9300 ?
    C18 H18A . 0.9700 ?
    C18 H18B . 0.9700 ?
    C24 C23 . 1.380(3) ?
    C24 H24 . 0.9300 ?
    C12 C11 . 1.384(3) ?
    C12 H12 . 0.9300 ?
    C3 H3 . 0.9300 ?
    C22 C23 . 1.361(4) ?
    C22 C21 . 1.377(4) ?
    C22 H22 . 0.9300 ?
    C11 C10 . 1.373(4) ?
    C11 H11 . 0.9300 ?
    C8 C9 . 1.385(3) ?
    C8 H8 . 0.9300 ?
    C26 H26A . 0.9600 ?
    C26 H26B . 0.9600 ?
    C26 H26C . 0.9600 ?
    C10 C9 . 1.369(4) ?
    C10 H10 . 0.9300 ?
    C28 H28A . 0.9600 ?
    C28 H28B . 0.9600 ?
    C28 H28C . 0.9600 ?
    C21 H21 . 0.9300 ?
    C23 H23 . 0.9300 ?
    C9 H9 . 0.9300 ?
    C27 H27A . 0.9600 ?
    C27 H27B . 0.9600 ?
    C27 H27C . 0.9600 ?
    C25 H25A . 0.9600 ?
    C25 H25B . 0.9600 ?
    C25 H25C . 0.9600 ?
loop_
    _geom_angle_atom_site_label_1
    _geom_angle_atom_site_label_2
    _geom_angle_atom_site_label_3
    _geom_angle_site_symmetry_1
    _geom_angle_site_symmetry_3
    _geom_angle
    _geom_angle_publ_flag
    N6 Ti N5 . . 101.90(8) ?
    N6 Ti N3 . . 97.59(8) ?
    N5 Ti N3 . . 95.05(7) ?
    N6 Ti N1 . . 94.23(8) ?
    N5 Ti N1 . . 97.39(8) ?
    N3 Ti N1 . . 160.70(7) ?
    N6 Ti N4 . . 92.44(7) ?
    N5 Ti N4 . . 163.77(7) ?
    N3 Ti N4 . . 75.34(7) ?
    N1 Ti N4 . . 89.00(7) ?
    N6 Ti N2 . . 165.25(8) ?
    N5 Ti N2 . . 89.27(8) ?
    N3 Ti N2 . . 90.90(7) ?
    N1 Ti N2 . . 74.60(7) ?
    N4 Ti N2 . . 78.01(7) ?
    C1 N1 C4 . . 105.19(18) ?
    C1 N1 Ti . . 137.79(16) ?
    C4 N1 Ti . . 116.42(13) ?
    C5 N2 C6 . . 117.90(18) ?
    C5 N2 Ti . . 112.70(13) ?
    C6 N2 Ti . . 129.23(15) ?
    C17 N4 C18 . . 121.51(17) ?
    C17 N4 Ti . . 113.45(14) ?
    C18 N4 Ti . . 124.76(13) ?
    C13 N3 C16 . . 105.68(17) ?
    C13 N3 Ti . . 138.25(14) ?
    C16 N3 Ti . . 115.35(13) ?
    C25 N5 C26 . . 110.80(19) ?
    C25 N5 Ti . . 120.62(16) ?
    C26 N5 Ti . . 126.40(15) ?
    C27 N6 C28 . . 110.83(19) ?
    C27 N6 Ti . . 120.95(16) ?
    C28 N6 Ti . . 127.38(16) ?
    C12 C7 C8 . . 117.9(2) ?
    C12 C7 C6 . . 121.7(2) ?
    C8 C7 C6 . . 120.3(2) ?
    C13 C14 C15 . . 106.6(2) ?
    C13 C14 H14 . . 126.7 ?
    C15 C14 H14 . . 126.7 ?
    N4 C17 C16 . . 118.74(18) ?
    N4 C17 H17 . . 120.6 ?
    C16 C17 H17 . . 120.6 ?
    C15 C16 N3 . . 110.44(18) ?
    C15 C16 C17 . . 133.02(19) ?
    N3 C16 C17 . . 116.54(17) ?
    C20 C19 C24 . . 118.36(19) ?
    C20 C19 C18 . . 121.14(19) ?
    C24 C19 C18 . . 120.5(2) ?
    N1 C4 C3 . . 110.47(19) ?
    N1 C4 C5 . . 116.31(19) ?
    C3 C4 C5 . . 133.2(2) ?
    N2 C5 C4 . . 119.35(19) ?
    N2 C5 H5 . . 120.3 ?
    C4 C5 H5 . . 120.3 ?
    N3 C13 C14 . . 111.09(19) ?
    N3 C13 H13 . . 124.5 ?
    C14 C13 H13 . . 124.5 ?
    N1 C1 C2 . . 111.5(2) ?
    N1 C1 H1 . . 124.3 ?
    C2 C1 H1 . . 124.3 ?
    C19 C20 C21 . . 120.8(2) ?
    C19 C20 H20 . . 119.6 ?
    C21 C20 H20 . . 119.6 ?
    C16 C15 C14 . . 106.20(18) ?
    C16 C15 H15 . . 126.9 ?
    C14 C15 H15 . . 126.9 ?
    N2 C6 C7 . . 114.20(18) ?
    N2 C6 H6A . . 108.7 ?
    C7 C6 H6A . . 108.7 ?
    N2 C6 H6B . . 108.7 ?
    C7 C6 H6B . . 108.7 ?
    H6A C6 H6B . . 107.6 ?
    C1 C2 C3 . . 106.5(2) ?
    C1 C2 H2 . . 126.8 ?
    C3 C2 H2 . . 126.8 ?
    N4 C18 C19 . . 116.14(17) ?
    N4 C18 H18A . . 108.3 ?
    C19 C18 H18A . . 108.3 ?
    N4 C18 H18B . . 108.3 ?
    C19 C18 H18B . . 108.3 ?
    H18A C18 H18B . . 107.4 ?
    C23 C24 C19 . . 120.7(2) ?
    C23 C24 H24 . . 119.6 ?
    C19 C24 H24 . . 119.6 ?
    C7 C12 C11 . . 120.8(2) ?
    C7 C12 H12 . . 119.6 ?
    C11 C12 H12 . . 119.6 ?
    C4 C3 C2 . . 106.4(2) ?
    C4 C3 H3 . . 126.8 ?
    C2 C3 H3 . . 126.8 ?
    C23 C22 C21 . . 119.7(2) ?
    C23 C22 H22 . . 120.2 ?
    C21 C22 H22 . . 120.2 ?
    C10 C11 C12 . . 120.7(2) ?
    C10 C11 H11 . . 119.7 ?
    C12 C11 H11 . . 119.7 ?
    C7 C8 C9 . . 121.1(2) ?
    C7 C8 H8 . . 119.4 ?
    C9 C8 H8 . . 119.4 ?
    N5 C26 H26A . . 109.5 ?
    N5 C26 H26B . . 109.5 ?
    H26A C26 H26B . . 109.5 ?
    N5 C26 H26C . . 109.5 ?
    H26A C26 H26C . . 109.5 ?
    H26B C26 H26C . . 109.5 ?
    C9 C10 C11 . . 119.1(2) ?
    C9 C10 H10 . . 120.5 ?
    C11 C10 H10 . . 120.5 ?
    N6 C28 H28A . . 109.5 ?
    N6 C28 H28B . . 109.5 ?
    H28A C28 H28B . . 109.5 ?
    N6 C28 H28C . . 109.5 ?
    H28A C28 H28C . . 109.5 ?
    H28B C28 H28C . . 109.5 ?
    C22 C21 C20 . . 120.0(2) ?
    C22 C21 H21 . . 120.0 ?
    C20 C21 H21 . . 120.0 ?
    C22 C23 C24 . . 120.4(2) ?
    C22 C23 H23 . . 119.8 ?
    C24 C23 H23 . . 119.8 ?
    C10 C9 C8 . . 120.4(2) ?
    C10 C9 H9 . . 119.8 ?
    C8 C9 H9 . . 119.8 ?
    N6 C27 H27A . . 109.5 ?
    N6 C27 H27B . . 109.5 ?
    H27A C27 H27B . . 109.5 ?
    N6 C27 H27C . . 109.5 ?
    H27A C27 H27C . . 109.5 ?
    H27B C27 H27C . . 109.5 ?
    N5 C25 H25A . . 109.5 ?
    N5 C25 H25B . . 109.5 ?
    H25A C25 H25B . . 109.5 ?
    N5 C25 H25C . . 109.5 ?
    H25A C25 H25C . . 109.5 ?
    H25B C25 H25C . . 109.5 ?
data_global
_journal_date_recd_electronic     2012-03-19
_journal_date_accepted     2012-04-03
_journal_name_full     'Acta Crystallographica, Section E'
_journal_year     2012
_journal_volume     68
_journal_issue      5
_journal_page_first     m573
_journal_page_last     m573
_journal_paper_category     QM
_journal_paper_doi     10.1107/S1600536812014365
_journal_coeditor_code     RZ2726
_publ_contact_author_name     'Yahong Li'
_publ_contact_author_address
;
Qinghai Institute of Salt Lakes
Chinese Academy of Sciences
Xining 810008,
People's Republic of China
and
Key Laboratory of Organic Synthesis of Jiangsu Province
College of Chemistry
Chemical Engineering and Materials Science
Soochow University
Suzhou 215123
People's Republic of China
;
_publ_contact_author_email     'liyahong@suda.edu.cn'
_publ_contact_author_fax     '+86051265880323'
_publ_contact_author_phone     '+86051265880323'
_publ_section_title
;\
Bis[2-(benzyliminomethyl)pyrrol-1-ido-\k^2^<i>N</i>,<i>N</i>']\
bis(dimethylamido-\k<i>N</i>)titanium(IV)
;
loop_
    _publ_author_name
    _publ_author_footnote
    _publ_author_address
    'Chen, Zhou' .
;
Qinghai Institute of Salt Lakes
Chinese Academy of Sciences
Xining 810008
People's Republic of China
;
    'Liu, Yonglu' .
;
Key Laboratory of Organic Synthesis of Jiangsu Province
College of Chemistry
Chemical Engineering and Materials Science
Soochow University
Suzhou 215123
People's Republic of China
;
    'Li, Yahong' .
;
Qinghai Institute of Salt Lakes
Chinese Academy of Sciences
Xining 810008
People's Republic of China
and
Key Laboratory of Organic Synthesis of Jiangsu Province
College of Chemistry
Chemical Engineering and Materials Science
Soochow University
Suzhou 215123
People's Republic of China
;
    'Hu, Bin' .
;
Qinghai Institute of Salt Lakes
Chinese Academy of Sciences
Xining 810008
People's Republic of China
;
