# Supplementary material for: Bis[2-(benzyl­imino­meth­yl)pyrrol-1-ido-κ2 N,N′]bis­(dimethyl­amido-κN)titanium(IV)
Source: Acta Crystallogr Sect E Struct Rep Online. 2012 Apr 13;68(Pt 5):m573. doi: 10.1107/S1600536812014365 (PMC3344322; doi:10.1107/S1600536812014365)
Supplement: Supplementary file 2 [file e-68-0m573-Isup2.hkl]

# 
# h,k,l, Fc-squared, Fo-squared, sigma(Fo-squared) and status flag 
# 
data_I
_shelx_title ' t in P1                          P-1' 
_shelx_refln_list_code          4 
_shelx_F_calc_maximum      122.03 
_exptl_crystal_F_000       531.88 
_reflns_d_resolution_high  0.8410 
 
loop_ 
 _symmetry_equiv_pos_as_xyz 
 'x, y, z' 
 '-x, -y, -z' 
 
_cell_length_a     8.6363 
_cell_length_b     9.8870 
_cell_length_c    16.6660 
_cell_angle_alpha  77.150 
_cell_angle_beta   84.720 
_cell_angle_gamma  71.820 
 
_shelx_F_squared_multiplier     1.000 
 
loop_ 
 _refln_index_h 
 _refln_index_k 
 _refln_index_l 
 _refln_F_squared_calc 
 _refln_F_squared_meas 
 _refln_F_squared_sigma 
 _refln_observed_status 
   1   0   0     1157.04     1325.57     52.62 o 
   2   0   0     1768.16     1929.39     54.91 o 
   3   0   0      146.76      182.48      7.93 o 
   4   0   0       48.44       58.13      6.13 o 
   5   0   0      144.06      160.12      6.78 o 
   6   0   0        1.96        2.02      2.77 o 
   7   0   0       77.21       74.30      8.48 o 
   8   0   0      357.11      339.13     18.85 o 
   9   0   0       12.77       12.09      5.34 o 
  -9   1   0      128.09      130.69     11.94 o 
  -8   1   0       72.85       68.96      8.48 o 
  -7   1   0       25.74       25.45      5.50 o 
  -6   1   0      184.14      179.85     11.78 o 
  -5   1   0      117.65      132.80      6.33 o 
  -4   1   0      582.01      553.41     13.87 o 
  -3   1   0      297.03      341.69      8.70 o 
  -2   1   0     4199.02     4466.54    124.51 o 
  -1   1   0     5123.20     5497.21    154.05 o 
   0   1   0     2001.96     2031.79     81.21 o 
   1   1   0     5389.78     5646.75    223.36 o 
   2   1   0      135.41      182.98      6.16 o 
   3   1   0      367.52      443.81     13.77 o 
   4   1   0      208.94      161.19      6.39 o 
   5   1   0       66.86       67.49      4.22 o 
   6   1   0      380.91      407.65     14.27 o 
   7   1   0      766.66      746.43     33.93 o 
   8   1   0        0.01        0.00      4.08 o 
   9   1   0       71.61       75.40      9.27 o 
  -9   2   0      116.09      114.35     11.94 o 
  -8   2   0        6.76       10.84      5.81 o 
  -7   2   0      303.15      278.81     16.18 o 
  -6   2   0       14.89       21.21      5.34 o 
  -5   2   0       50.88       51.82      4.79 o 
  -4   2   0        0.05        0.16      1.10 o 
  -3   2   0     2051.70     2160.83     71.88 o 
  -2   2   0     4017.75     4380.76    100.58 o 
  -1   2   0       66.06       69.83      2.32 o 
   0   2   0      357.03      355.69     10.38 o 
   1   2   0     4018.68     3942.00    156.45 o 
   2   2   0     2860.61     2919.67     88.98 o 
   3   2   0     2418.89     2504.81     71.40 o 
   4   2   0      256.93      280.00      7.56 o 
   5   2   0      165.99      148.12      6.39 o 
   6   2   0      365.82      371.17     18.54 o 
   7   2   0      209.29      216.29     13.19 o 
   8   2   0      218.17      198.55     12.88 o 
   9   2   0        3.30        2.20      4.56 o 
  10   2   0       42.46       44.14      7.85 o 
  -8   3   0        2.47        0.00      5.34 o 
  -7   3   0      169.01      178.28     12.72 o 
  -6   3   0        0.20        0.31      4.08 o 
  -5   3   0       17.35       18.34      2.56 o 
  -4   3   0      169.78      173.65      5.56 o 
  -3   3   0      150.72      174.05      6.44 o 
  -2   3   0     2784.17     3041.97     94.70 o 
  -1   3   0     1532.28     1508.42     42.71 o 
   0   3   0      511.16      485.47     14.22 o 
   1   3   0     1470.56     1387.46     55.13 o 
   2   3   0     1697.96     1647.57     46.32 o 
   3   3   0        3.83        3.35      0.90 o 
   4   3   0      729.05      689.23     29.61 o 
   5   3   0       21.25       34.78      9.42 o 
   6   3   0      677.86      723.81     31.89 o 
   7   3   0      340.22      316.51     17.12 o 
   8   3   0      147.66      141.05     10.84 o 
   9   3   0      206.30      204.83     13.51 o 
  10   3   0       27.75       30.16      6.44 o 
  -8   4   0       29.79       32.04      7.38 o 
  -7   4   0        8.89        2.83      4.71 o 
  -6   4   0      872.15      888.03     32.91 o 
  -5   4   0       85.14       84.93      5.14 o 
  -4   4   0      155.30      150.11      6.38 o 
  -3   4   0        1.71        2.73      1.29 o 
  -2   4   0       79.59       64.85      2.56 o 
  -1   4   0     1263.37     1296.76     37.15 o 
   0   4   0      714.40      622.00     18.27 o 
   1   4   0      539.18      558.54     16.44 o 
   2   4   0     1093.43     1005.81     28.77 o 
   3   4   0       35.32       24.98      2.83 o 
   4   4   0      915.96     1042.36     29.98 o 
   5   4   0      232.83      250.22     12.88 o 
   6   4   0        0.10        1.41      3.14 o 
   7   4   0       18.57       24.19      4.87 o 
   8   4   0       78.18       70.84      8.01 o 
   9   4   0        1.27        1.41      3.93 o 
  10   4   0       42.91       45.87      7.23 o 
  -7   5   0       54.43       51.21      7.70 o 
  -6   5   0      100.76       92.78      5.84 o 
  -5   5   0      296.29      301.28     11.27 o 
  -4   5   0       97.03       92.02      5.16 o 
  -3   5   0       23.07       26.90      2.71 o 
  -2   5   0       34.02       23.47      2.27 o 
  -1   5   0       23.35       15.74      1.81 o 
   0   5   0     1163.91     1188.59     34.26 o 
   1   5   0      740.06      714.52     20.99 o 
   2   5   0       79.02       62.20      4.24 o 
   3   5   0      197.49      168.22      5.88 o 
   5   5   0      377.34      388.45     18.06 o 
   6   5   0      285.97      257.29     13.35 o 
   7   5   0      352.18      357.66     18.06 o 
   8   5   0      103.61      101.31      8.48 o 
   9   5   0        7.08       10.21      4.40 o 
  10   5   0       17.10       18.38      5.18 o 
  -6   6   0       43.56       47.36      4.63 o 
  -5   6   0        0.40        0.00      2.11 o 
  -4   6   0        0.87        0.00      2.11 o 
  -3   6   0        4.72        4.16      2.98 o 
  -2   6   0      136.44      134.84      5.94 o 
  -1   6   0      514.67      511.98     15.99 o 
   0   6   0      668.42      641.43     19.38 o 
   1   6   0     1913.99     2010.90     57.14 o 
   2   6   0      346.37      286.82     13.19 o 
   3   6   0      335.21      334.53     10.61 o 
   4   6   0       23.22       32.44      2.61 o 
   5   6   0      477.30      466.05     21.05 o 
   6   6   0       26.92       20.26      3.77 o 
   7   6   0      210.31      219.12     12.57 o 
   8   6   0       79.61       80.42      7.38 o 
   9   6   0        9.77       12.09      4.56 o 
  -5   7   0      234.47      234.77     10.16 o 
  -4   7   0       37.28       40.01      5.10 o 
  -3   7   0       25.61       33.80      6.20 o 
  -2   7   0      261.64      257.91      9.77 o 
  -1   7   0        1.60        3.10      3.53 o 
   0   7   0      778.95      793.66     27.80 o 
   1   7   0      202.70      181.62      6.94 o 
   2   7   0       16.68       20.87      2.32 o 
   3   7   0      164.19      183.12      6.83 o 
   4   7   0      269.89      252.08      8.66 o 
   5   7   0      190.94      169.49      9.58 o 
   6   7   0       37.56       27.33      4.08 o 
   7   7   0       10.92       12.88      3.61 o 
   8   7   0      310.34      311.80     16.65 o 
   9   7   0      114.53      101.16      8.80 o 
  -4   8   0       83.56       77.29      5.54 o 
  -3   8   0       27.83       27.91      3.61 o 
  -2   8   0       78.18       74.37      4.89 o 
  -1   8   0      276.02      261.58      9.76 o 
   0   8   0      175.34      168.70      6.99 o 
   1   8   0        2.71        3.84      1.96 o 
   2   8   0      981.09      968.06     28.77 o 
   3   8   0       29.34       27.53      3.38 o 
   4   8   0        4.48        3.46      2.36 o 
   5   8   0       15.57        8.80      2.98 o 
   6   8   0      106.96       99.12      7.23 o 
   7   8   0      308.98      338.97     17.28 o 
   8   8   0       88.09       88.59      7.70 o 
   9   8   0       29.76       35.50      5.50 o 
  -3   9   0       47.98       48.18      4.60 o 
  -2   9   0      203.75      206.49      9.05 o 
  -1   9   0       18.63       20.57      2.93 o 
   0   9   0      373.09      370.18     12.76 o 
   1   9   0      394.77      385.98     13.16 o 
   2   9   0       55.13       51.07      3.88 o 
   3   9   0       26.01       30.94      4.08 o 
   4   9   0       21.68       23.09      3.61 o 
   5   9   0       22.74       27.65      4.08 o 
   6   9   0      335.74      316.51     16.02 o 
   7   9   0        2.35        2.51      3.14 o 
   8   9   0       37.84       41.94      5.50 o 
  -2  10   0        7.70        4.42      2.94 o 
  -1  10   0      176.12      172.33      6.48 o 
   0  10   0       33.33       29.65      3.40 o 
   1  10   0      229.45      224.91      8.99 o 
   2  10   0      196.84      196.48      8.05 o 
   3  10   0       51.30       35.54      5.34 o 
   4  10   0       10.16        7.38      3.14 o 
   5  10   0      134.08      130.69      8.80 o 
   6  10   0       79.17       73.20      6.44 o 
   7  10   0       62.05       51.99      6.13 o 
   1  11   0        4.96        6.17      2.55 o 
   2  11   0       80.61       87.51      5.58 o 
   3  11   0        2.19        3.14      2.83 o 
   4  11   0        0.65        3.30      2.67 o 
   5  11   0       41.79       36.91      5.03 o 
  -5 -11   1       40.18       38.80      5.03 o 
  -4 -11   1      109.66      114.67      8.48 o 
  -3 -11   1        0.04        0.00      2.83 o 
  -2 -11   1        1.24        0.00      2.08 o 
  -1 -11   1        3.37        0.97      2.26 o 
  -7 -10   1        0.22        2.98      2.98 o 
  -6 -10   1       59.47       59.53      6.28 o 
  -5 -10   1      239.74      241.58     13.35 o 
  -4 -10   1       43.10       45.24      5.03 o 
  -3 -10   1        1.50        2.83      2.51 o 
  -2 -10   1      119.70      118.27      5.82 o 
  -1 -10   1      187.35      171.33      7.43 o 
   0 -10   1      117.13      122.87      6.37 o 
   1 -10   1       12.84       16.72      3.09 o 
  -8  -9   1      177.62      173.41     11.31 o 
  -7  -9   1      509.49      512.07     24.19 o 
  -6  -9   1        8.29        9.42      3.14 o 
  -5  -9   1       72.51       75.87      6.28 o 
  -4  -9   1       68.47       59.22      5.50 o 
  -3  -9   1       51.09       44.65      5.10 o 
  -2  -9   1       12.86        9.69      2.15 o 
  -1  -9   1       99.34       98.81      5.22 o 
   0  -9   1        3.61        5.35      2.08 o 
   1  -9   1      438.07      422.09     14.65 o 
   2  -9   1      105.67      101.18      8.01 o 
   3  -9   1       76.06       86.57      6.44 o 
  -8  -8   1       51.61       74.77      7.23 o 
  -7  -8   1      339.45      338.97     17.44 o 
  -6  -8   1        2.41        6.91      3.14 o 
  -5  -8   1      101.19       88.91      6.44 o 
  -4  -8   1      113.39      103.36      6.91 o 
  -3  -8   1      196.58      180.35      6.94 o 
  -2  -8   1       71.73       74.96      4.28 o 
  -1  -8   1      380.27      368.07     15.00 o 
   0  -8   1      102.17      109.96      5.27 o 
   1  -8   1       73.20       76.51      4.54 o 
   2  -8   1      263.06      260.65     10.27 o 
   3  -8   1        9.32        6.82      4.16 o 
   4  -8   1      101.43      118.39      6.83 o 
  -9  -7   1       46.77       59.06      7.07 o 
  -8  -7   1      238.92      228.39     13.51 o 
  -7  -7   1       60.06       82.78      6.91 o 
  -6  -7   1      115.95      120.79      8.17 o 
  -5  -7   1      151.43      147.50      8.80 o 
  -4  -7   1       21.87       21.36      3.30 o 
  -3  -7   1      343.50      343.62     11.16 o 
  -2  -7   1     1456.38      865.81     36.44 o 
   0  -7   1      163.39      140.19      5.87 o 
   1  -7   1       30.52       28.98      2.82 o 
   2  -7   1        0.09        0.00      1.94 o 
   3  -7   1       24.28       25.56      3.22 o 
   4  -7   1       38.92       49.85      4.22 o 
   5  -7   1      143.03      164.84     13.51 o 
  -9  -6   1      510.37      527.78     25.60 o 
  -8  -6   1       34.02       35.50      5.34 o 
  -7  -6   1      118.78      112.00      8.17 o 
  -6  -6   1      444.02      486.94     22.46 o 
  -5  -6   1      201.90      183.15     10.21 o 
  -4  -6   1      445.73      434.32     19.48 o 
  -3  -6   1       24.76       22.25      2.00 o 
  -2  -6   1        6.93        2.89      1.05 o 
  -1  -6   1     1086.74     1050.93     30.60 o 
   0  -6   1        2.75        3.20      1.58 o 
   1  -6   1      304.63      301.74     10.27 o 
   2  -6   1      425.25      432.30     14.27 o 
   3  -6   1      122.78      122.45      5.89 o 
   4  -6   1       47.77       52.24      4.25 o 
   5  -6   1        0.45        0.00      2.23 o 
   6  -6   1        0.94        0.31      4.08 o 
 -10  -5   1       53.35       66.29      8.01 o 
  -9  -5   1      207.64      227.92     13.82 o 
  -8  -5   1      228.44      256.66     14.45 o 
  -7  -5   1      183.30      169.64     10.37 o 
  -6  -5   1       53.56       51.68      5.50 o 
  -5  -5   1     1111.07     1162.53     48.22 o 
  -4  -5   1      275.22      300.70      9.58 o 
  -3  -5   1      129.91      105.61      4.11 o 
  -2  -5   1       24.18       40.08      4.40 o 
  -1  -5   1     1603.02     1636.59     46.54 o 
   0  -5   1      697.05      662.70     19.77 o 
   1  -5   1        0.69        0.00      1.13 o 
   2  -5   1      345.43      312.01     10.55 o 
   3  -5   1      156.51      156.77      9.35 o 
   4  -5   1      333.36      310.67     13.35 o 
   5  -5   1       30.71       40.24      3.82 o 
   6  -5   1      212.96      216.14     13.82 o 
   7  -5   1        3.01        0.00      4.87 o 
 -10  -4   1       18.45       24.03      5.65 o 
  -9  -4   1      135.72      145.92     11.15 o 
  -8  -4   1        5.88        2.98      3.77 o 
  -7  -4   1      768.26      772.97     34.24 o 
  -6  -4   1      328.27      355.15     17.44 o 
  -5  -4   1       10.71       14.87      3.22 o 
  -4  -4   1     1069.22     1013.25     24.13 o 
  -3  -4   1     1664.82     1714.61     39.95 o 
  -2  -4   1     1257.64     1273.48     36.21 o 
  -1  -4   1        3.14        0.00      0.94 o 
   0  -4   1        5.11        6.73      2.12 o 
   1  -4   1      303.66      285.81      9.27 o 
   2  -4   1        0.40        2.67      1.88 o 
   3  -4   1      910.08      955.65     28.32 o 
   4  -4   1      622.17      638.28     19.94 o 
   5  -4   1       78.78       90.03     12.49 o 
   6  -4   1      323.52      299.23     16.49 o 
   7  -4   1      226.53      212.37     14.29 o 
   8  -4   1       25.54       16.18      6.44 o 
 -10  -3   1       50.73       52.78      7.54 o 
  -9  -3   1        2.17        2.51      4.40 o 
  -8  -3   1      344.35      342.27     18.22 o 
  -7  -3   1        3.17        0.00      3.61 o 
  -6  -3   1      737.93      780.01     24.48 o 
  -5  -3   1      514.04      524.72     16.77 o 
  -4  -3   1       94.93      122.85      5.37 o 
  -3  -3   1      472.16      442.53     13.66 o 
  -2  -3   1      293.04      269.41      6.76 o 
  -1  -3   1     1826.96     1769.63     70.21 o 
   0  -3   1     1167.42     1138.66     32.32 o 
   1  -3   1      867.88     1046.75     29.99 o 
   2  -3   1     4723.39     5071.71    141.67 o 
   3  -3   1     1327.08     1353.94     39.10 o 
   4  -3   1        0.02        0.56      2.36 o 
   5  -3   1       90.69       84.32      4.75 o 
   6  -3   1       50.46       48.85      6.44 o 
   7  -3   1      136.36      128.49     10.84 o 
   8  -3   1       22.99       30.63      6.91 o 
 -10  -2   1       87.59       91.89      9.74 o 
  -9  -2   1       30.06       26.39      5.97 o 
  -8  -2   1        2.33        0.00      4.08 o 
  -7  -2   1      885.07      857.28     27.20 o 
  -6  -2   1        0.07        0.00      3.22 o 
  -5  -2   1      380.03      486.95     15.82 o 
  -4  -2   1       11.59        3.39      1.94 o 
  -3  -2   1      387.41      455.31     14.05 o 
  -2  -2   1       82.86       88.62      5.81 o 
  -1  -2   1      942.13      984.24     39.27 o 
   0  -2   1     1911.50     1965.12     55.03 o 
   1  -2   1    11922.90    11914.87    519.61 o 
   2  -2   1     1835.44     1934.00     54.54 o 
   3  -2   1      235.21      222.00      7.72 o 
   4  -2   1      510.65      486.57     15.16 o 
   5  -2   1       98.61       93.46      7.38 o 
   6  -2   1       51.05       52.46      6.28 o 
   7  -2   1      150.46      125.35     10.05 o 
   8  -2   1       12.43       16.02      6.13 o 
   9  -2   1      172.63      191.95     14.45 o 
  -9  -1   1       57.44       59.06      8.01 o 
  -8  -1   1      355.87      341.48     18.54 o 
  -7  -1   1       43.16       50.90      4.66 o 
  -6  -1   1       40.03       34.21      3.77 o 
  -5  -1   1        2.42        0.00      1.83 o 
  -4  -1   1      484.91      579.33     17.99 o 
  -3  -1   1     4535.14     4772.67    134.86 o 
  -2  -1   1     3281.05     3657.11    103.32 o 
  -1  -1   1      727.47      744.70     29.69 o 
   0  -1   1     2209.90     2275.73     90.16 o 
   1  -1   1     3800.03     4053.12    113.35 o 
   2  -1   1      843.03      878.27     25.21 o 
   3  -1   1      285.95      279.91     12.88 o 
   4  -1   1       40.07       27.02      3.77 o 
   5  -1   1      901.92      840.99     36.13 o 
   6  -1   1      122.13      129.75      9.90 o 
   7  -1   1       54.92       55.76      7.23 o 
   8  -1   1       65.15       70.37      8.64 o 
   9  -1   1       83.55       79.79      9.74 o 
  -9   0   1        9.92       13.98      5.50 o 
  -8   0   1      532.78      522.44     25.76 o 
  -7   0   1      203.54      203.71      9.21 o 
  -6   0   1       66.17       70.49      5.21 o 
  -5   0   1        2.18       12.79      2.55 o 
  -4   0   1      536.18      714.01     21.82 o 
  -3   0   1       36.32       37.57      1.85 o 
  -2   0   1     3679.30     4433.39    124.98 o 
   1   0   1    11138.94    11491.26    453.48 o 
   2   0   1      900.03      975.92     39.43 o 
   3   0   1     1530.55     1467.41     59.22 o 
   4   0   1       23.21        6.44      2.98 o 
   5   0   1      175.95      191.48     10.84 o 
   6   0   1      509.05      505.00     24.03 o 
   7   0   1      211.54      212.21     13.35 o 
   8   0   1        0.08        0.00      4.24 o 
   9   0   1      213.30      212.21     14.45 o 
  -9   1   1      222.60      237.50     15.86 o 
  -8   1   1        4.12       11.94      5.50 o 
  -7   1   1       36.53       36.97      4.28 o 
  -6   1   1      537.40      553.92     18.44 o 
  -5   1   1      314.27      342.42     11.99 o 
  -4   1   1       22.30       39.50      2.44 o 
  -3   1   1        8.81       30.04      1.82 o 
  -2   1   1     1024.61     1092.42     30.99 o 
   0   1   1     3891.24     3966.19    158.96 o 
   1   1   1      748.19      785.70     31.42 o 
   2   1   1       49.89       89.38      5.34 o 
   3   1   1       40.42       45.24      4.40 o 
   4   1   1        0.51        4.24      2.83 o 
   5   1   1      354.26      467.62     21.52 o 
   6   1   1       15.93       11.00      4.56 o 
   7   1   1      683.14      670.56     31.10 o 
   8   1   1      126.57      120.16     10.05 o 
   9   1   1        2.96        0.31      4.87 o 
  -9   2   1       45.95       44.61      8.17 o 
  -8   2   1       54.91       68.96      8.80 o 
  -7   2   1       25.24       21.52      5.81 o 
  -6   2   1      220.04      214.97      9.11 o 
  -5   2   1      285.08      297.19     13.99 o 
  -4   2   1       26.23       22.37      2.15 o 
  -3   2   1      109.86      108.72      5.45 o 
  -2   2   1     1817.04     1771.65     71.50 o 
   0   2   1     1498.84     1623.59     45.48 o 
   1   2   1      164.41      131.79      5.97 o 
   2   2   1     1817.12     1956.55     77.75 o 
   3   2   1      553.29      523.61     15.49 o 
   4   2   1      503.05      449.87     20.26 o 
   5   2   1       45.47       31.10      4.24 o 
   6   2   1       91.91       83.25      8.01 o 
   7   2   1      139.39      145.77     10.52 o 
   8   2   1        8.26        4.24      4.71 o 
   9   2   1      317.43      339.91     19.16 o 
  10   2   1       49.23       37.23      7.07 o 
  -8   3   1       33.14       43.20      7.70 o 
  -7   3   1       19.39       18.54      5.81 o 
  -6   3   1        3.68        4.38      1.94 o 
  -5   3   1      667.91      701.77     17.83 o 
  -4   3   1      179.62      165.46      5.98 o 
  -3   3   1      557.10      606.94     14.96 o 
  -2   3   1      107.63      119.42      5.32 o 
  -1   3   1      403.86      340.18     10.33 o 
   0   3   1      182.40      189.77      6.05 o 
   1   3   1     1152.48     1162.83     32.88 o 
   2   3   1      614.69      603.09     25.68 o 
   3   3   1      684.92      779.02     45.16 o 
   4   3   1      700.74      681.93     20.26 o 
   5   3   1      757.71      730.53     21.81 o 
   6   3   1        1.00        0.00      3.77 o 
   7   3   1      365.58      386.57     19.95 o 
   8   3   1      248.06      232.32     14.14 o 
   9   3   1       64.69       55.92      7.38 o 
  10   3   1      142.83      158.33     12.72 o 
  -8   4   1      361.12      364.58     20.89 o 
  -7   4   1      458.17      456.62     23.72 o 
  -6   4   1        0.41        1.04      2.32 o 
  -5   4   1      440.54      472.53     15.66 o 
  -4   4   1      198.95      197.75      6.28 o 
  -3   4   1      324.96      340.16      9.07 o 
  -2   4   1       72.20       94.09      3.22 o 
  -1   4   1        0.34        0.00      1.05 o 
   0   4   1      271.29      220.79      7.16 o 
   1   4   1     1761.35     1662.25     46.98 o 
   2   4   1      171.27      169.01      8.01 o 
   3   4   1     3782.78     3751.23    104.91 o 
   4   4   1      334.24      342.89     33.85 o 
   5   4   1     1247.17     1370.42     39.53 o 
   6   4   1       54.11       47.91      5.65 o 
   7   4   1       54.90       48.69      6.13 o 
   8   4   1       16.70       20.73      5.18 o 
   9   4   1        8.67        8.17      5.03 o 
  10   4   1       14.69       20.42      5.65 o 
  -7   5   1      165.29      170.59     12.88 o 
  -6   5   1       56.04       59.75      4.67 o 
  -5   5   1        0.01        0.00      4.01 o 
  -4   5   1       56.14       61.07      4.31 o 
  -3   5   1      138.62      122.82      5.55 o 
  -2   5   1       87.33       67.33      3.66 o 
  -1   5   1       94.18       77.01      3.60 o 
   0   5   1      701.77      746.00     21.99 o 
   1   5   1      458.67      490.02     14.83 o 
   3   5   1      460.93      525.13     15.72 o 
   4   5   1     1279.94     1258.50     36.10 o 
   5   5   1        2.40        1.73      2.51 o 
   6   5   1       27.56       33.93      4.56 o 
   7   5   1        1.02        0.63      3.30 o 
   8   5   1      632.94      656.58     30.32 o 
   9   5   1       29.54       46.81      6.44 o 
  10   5   1      169.61      175.14     12.88 o 
  -6   6   1       95.30      107.95      6.62 o 
  -5   6   1      202.31      219.58     12.49 o 
  -4   6   1       16.56       16.03      2.72 o 
  -3   6   1       19.03       21.02      2.83 o 
  -2   6   1      124.14      132.44      5.77 o 
  -1   6   1       40.53       45.46      3.09 o 
   0   6   1     1286.33     1323.75     38.20 o 
   1   6   1      642.13      587.93     17.77 o 
   2   6   1        1.09        1.85      2.75 o 
   3   6   1      474.37      439.45     13.55 o 
   4   6   1      723.21      698.23     20.77 o 
   5   6   1       42.62       39.58      4.40 o 
   6   6   1       14.20       16.34      3.77 o 
   7   6   1       42.29       46.18      5.65 o 
   8   6   1      557.30      582.75     27.33 o 
   9   6   1      346.20      343.68     18.38 o 
  -5   7   1       77.06       76.21      5.70 o 
  -4   7   1       21.99       23.15      3.31 o 
  -3   7   1      138.76      132.45      6.39 o 
  -2   7   1        2.34        0.00      1.99 o 
  -1   7   1     1229.02     1218.90     35.87 o 
   0   7   1      164.99      184.40     14.06 o 
   1   7   1     2580.90     2506.12     71.08 o 
   2   7   1      810.83      794.71     23.65 o 
   3   7   1       97.78       89.61      7.46 o 
   4   7   1      102.49       94.63      4.39 o 
   5   7   1        0.61        0.00      2.20 o 
   6   7   1        0.11        0.00      2.36 o 
   7   7   1       16.56       16.65      4.24 o 
   8   7   1       62.70       76.50      7.70 o 
   9   7   1      143.06      149.22     10.68 o 
  -4   8   1        0.67        2.20      3.77 o 
  -3   8   1      136.14      150.11      7.27 o 
  -2   8   1       37.84       47.29      4.04 o 
  -1   8   1      558.42      557.78     17.81 o 
   0   8   1        0.46        0.00      1.69 o 
   1   8   1        9.97        8.85      2.98 o 
   2   8   1      125.11      128.92      5.57 o 
   3   8   1      146.51      152.05      8.48 o 
   4   8   1        5.89        6.03      1.77 o 
   5   8   1       48.13       43.51      4.71 o 
   6   8   1       93.97       93.15      7.07 o 
   7   8   1        6.35       14.77      3.77 o 
   8   8   1      164.48      162.42     10.68 o 
   9   8   1       21.03       25.92      5.03 o 
  -3   9   1       10.73       11.94      4.24 o 
  -2   9   1      264.62      273.22     10.83 o 
  -1   9   1       65.79       78.36      4.85 o 
   0   9   1      174.84      168.03      7.18 o 
   1   9   1        2.24        1.32      3.14 o 
   2   9   1      508.73      468.54     15.21 o 
   3   9   1       72.43       77.54      4.31 o 
   4   9   1        4.23        1.57      2.36 o 
   5   9   1      100.07       96.76      6.91 o 
   6   9   1      223.48      207.03     11.78 o 
   7   9   1      210.23      207.34     12.09 o 
   8   9   1        3.15        5.34      3.61 o 
  -2  10   1       19.27       22.46      5.18 o 
  -1  10   1       86.04       91.47      4.75 o 
   0  10   1      155.23      145.33      6.69 o 
   1  10   1       14.76       15.20      2.60 o 
   2  10   1       94.74      111.13      5.76 o 
   3  10   1       26.33       26.73      2.97 o 
   4  10   1      209.30      208.76     11.47 o 
   5  10   1       63.74       66.76      6.13 o 
   6  10   1        6.07        6.44      2.83 o 
   7  10   1       12.16       16.96      4.08 o 
   0  11   1       49.93       59.38      7.23 o 
   1  11   1      159.20      167.01      7.64 o 
   2  11   1        4.42        2.64      2.49 o 
   3  11   1      176.35      193.05     11.31 o 
   4  11   1       20.92       17.44      3.61 o 
   5  11   1        8.14       11.94      3.61 o 
   6  11   1       13.05       11.47      3.46 o 
  -4 -11   2       19.86       26.07      4.71 o 
  -3 -11   2        0.07        0.00      3.14 o 
  -2 -11   2       26.81       33.93      4.87 o 
  -6 -10   2       54.56       52.78      6.13 o 
  -5 -10   2      126.48      132.26      9.27 o 
  -4 -10   2       23.89       17.91      4.08 o 
  -3 -10   2       67.39       68.17      6.13 o 
  -2 -10   2       36.52       40.59      4.48 o 
  -1 -10   2       14.05       14.18      2.72 o 
   0 -10   2      169.78      157.71      7.37 o 
   1 -10   2       16.97       13.25      5.42 o 
  -8  -9   2       10.91       10.84      3.77 o 
  -7  -9   2      156.98      152.52     10.21 o 
  -6  -9   2      348.42      336.46     16.96 o 
  -5  -9   2      129.61      116.71      8.17 o 
  -4  -9   2      394.59      391.44     18.85 o 
  -3  -9   2      425.06      400.07     19.01 o 
  -2  -9   2      781.08      754.46     23.21 o 
  -1  -9   2       78.28       80.83      4.88 o 
   0  -9   2       26.13       25.90      5.10 o 
   1  -9   2      107.06       97.33      5.65 o 
   2  -9   2       80.48       81.61      5.49 o 
   3  -9   2        5.77        8.66      2.97 o 
  -8  -8   2      199.29      208.60     12.57 o 
  -7  -8   2        5.51        1.73      3.14 o 
  -6  -8   2      357.75      337.09     16.81 o 
  -5  -8   2       93.96      106.66      7.23 o 
  -4  -8   2      521.01      488.67     22.15 o 
  -3  -8   2       18.13       17.50      2.22 o 
  -2  -8   2      155.78      102.41      6.91 o 
  -1  -8   2       23.75       21.11      2.55 o 
   0  -8   2      203.56      195.08      7.88 o 
   1  -8   2      132.22      147.83      6.76 o 
   2  -8   2      306.49      277.49     10.83 o 
   3  -8   2      112.95      109.20      6.22 o 
   4  -8   2        3.12        4.59      2.72 o 
  -9  -7   2      112.49      112.00      8.95 o 
  -8  -7   2        1.75        0.47      2.98 o 
  -7  -7   2      160.32      169.96     10.37 o 
  -6  -7   2        6.86        5.18      3.14 o 
  -5  -7   2      126.60      122.21      7.85 o 
  -4  -7   2      514.08      517.88     22.93 o 
  -3  -7   2      356.00      334.19     10.94 o 
  -2  -7   2       38.46       47.12      4.71 o 
  -1  -7   2     1058.16     1025.07     30.32 o 
   0  -7   2      412.13      423.73     13.88 o 
   1  -7   2      463.08      446.95     14.77 o 
   2  -7   2        2.63        1.64      2.10 o 
   3  -7   2       15.87       18.20      3.53 o 
   4  -7   2      157.47      156.41      7.59 o 
   5  -7   2       70.37       76.68     12.64 o 
  -9  -6   2       80.80       75.24      7.38 o 
  -8  -6   2      136.93      133.52      9.42 o 
  -7  -6   2        8.43       13.98      3.61 o 
  -6  -6   2      726.82      681.08     29.84 o 
  -5  -6   2       35.70       36.76      4.40 o 
  -4  -6   2      271.67      273.00     13.19 o 
  -3  -6   2      168.39      157.89      5.97 o 
  -2  -6   2      393.60      397.24     12.50 o 
  -1  -6   2      449.23      448.69     14.05 o 
   0  -6   2      364.33      373.77     12.16 o 
   1  -6   2      116.36      121.05      5.33 o 
   2  -6   2      141.22      144.10      8.80 o 
   3  -6   2       18.09       30.31      6.52 o 
   4  -6   2      239.06      235.81     16.26 o 
   5  -6   2      174.21      174.21      8.26 o 
   6  -6   2        0.25        0.00      4.24 o 
  -9  -5   2      202.18      185.35     11.94 o 
  -8  -5   2      118.92      139.96      9.74 o 
  -7  -5   2       82.59       74.45      6.60 o 
  -6  -5   2      277.59      281.19     10.57 o 
  -5  -5   2      179.63      174.72      7.15 o 
  -4  -5   2       91.73       91.46      6.05 o 
  -3  -5   2      435.33      430.35     12.65 o 
  -2  -5   2       33.08       24.17      1.94 o 
  -1  -5   2      142.10      124.10      4.78 o 
   0  -5   2       29.90       28.36      2.22 o 
   1  -5   2      355.10      323.82     10.71 o 
   2  -5   2       67.60       78.44      4.33 o 
   3  -5   2      707.92      681.65     21.16 o 
   4  -5   2       63.75       80.75     10.76 o 
   5  -5   2      130.37      129.59     10.05 o 
   6  -5   2      136.30      140.11     10.68 o 
   7  -5   2       36.40       35.03      6.60 o 
 -10  -4   2        6.09        5.65      4.40 o 
  -9  -4   2       14.69        9.58      4.71 o 
  -8  -4   2        3.98        0.00      3.61 o 
  -7  -4   2       53.56       50.50      9.03 o 
  -6  -4   2      659.57      658.09     27.10 o 
  -5  -4   2      617.28      622.01     19.54 o 
  -4  -4   2       61.02       49.61      5.03 o 
  -3  -4   2      118.95       77.12      2.76 o 
  -2  -4   2      504.33      570.97     19.99 o 
  -1  -4   2       57.05       37.23      3.30 o 
   0  -4   2      833.05      808.28     23.60 o 
   1  -4   2      583.67      758.34     22.38 o 
   2  -4   2     1995.82     2033.72     76.65 o 
   3  -4   2     1183.17     1226.33     35.93 o 
   4  -4   2       23.15       26.42      2.90 o 
   5  -4   2      339.31      357.66     18.38 o 
   6  -4   2       81.54       74.61      8.17 o 
   7  -4   2      273.08      260.59     15.86 o 
 -10  -3   2      147.47      150.32     11.62 o 
  -9  -3   2       89.53       80.74      8.64 o 
  -8  -3   2        6.74        7.55      3.06 o 
  -7  -3   2      298.94      301.52     11.76 o 
  -6  -3   2        2.84        7.54      4.08 o 
  -5  -3   2      504.36      509.97     20.03 o 
  -4  -3   2       13.63       19.43      2.26 o 
  -3  -3   2      201.53      232.12      7.88 o 
  -2  -3   2       22.77       32.97      2.10 o 
  -1  -3   2      188.70      205.48      6.50 o 
   0  -3   2      381.90      377.77     11.55 o 
   1  -3   2    10021.42    10258.60    287.67 o 
   2  -3   2       35.63       58.83      9.50 o 
   3  -3   2     3086.36     3262.56     92.02 o 
   4  -3   2       45.76       45.41      3.55 o 
   5  -3   2        0.33        0.00      2.98 o 
   6  -3   2      209.90      205.30     12.88 o 
   7  -3   2       54.86       58.75      7.70 o 
   8  -3   2       74.19       77.28      9.42 o 
 -10  -2   2        7.29        7.38      5.65 o 
  -9  -2   2        6.88        5.34      5.03 o 
  -8  -2   2       67.46       64.50      5.49 o 
  -7  -2   2      574.60      564.68     19.10 o 
  -6  -2   2     1832.22     1880.89     55.19 o 
  -5  -2   2        0.42        0.00      1.72 o 
  -4  -2   2       67.71       45.33      3.50 o 
  -3  -2   2      128.54      157.82      5.71 o 
  -2  -2   2      158.32      156.64      5.33 o 
  -1  -2   2      855.45      855.60     34.40 o 
   0  -2   2      948.31     1006.43     28.60 o 
   1  -2   2      536.60      570.84     16.60 o 
   2  -2   2     9407.25     9583.01    268.57 o 
   3  -2   2      424.74      477.52     29.14 o 
   4  -2   2        9.12       10.05      2.83 o 
   5  -2   2       98.02       97.07      7.54 o 
   6  -2   2       70.70       75.08      7.38 o 
   7  -2   2      134.01      125.98     10.52 o 
   8  -2   2       34.22       36.44      7.23 o 
   9  -2   2        1.21        0.00      5.18 o 
  -9  -1   2       12.22       15.86      5.97 o 
  -8  -1   2      442.26      440.74     16.04 o 
  -7  -1   2      274.00      254.90     10.43 o 
  -6  -1   2      470.00      480.33     16.10 o 
  -5  -1   2      212.68      229.21     11.55 o 
  -4  -1   2        6.12        1.03      2.59 o 
  -3  -1   2        0.98        3.12      1.39 o 
  -2  -1   2      715.45      743.92     21.65 o 
  -1  -1   2     1500.61     1519.87     60.16 o 
   0  -1   2     6868.94     6416.90    253.84 o 
   1  -1   2     5967.01     5915.67    234.99 o 
   2  -1   2     1280.09     1398.45     56.08 o 
   3  -1   2     1871.62     1846.12     74.14 o 
   4  -1   2     1004.42     1059.95     43.98 o 
   5  -1   2      941.36      872.25     37.38 o 
   6  -1   2       80.15       80.58      7.70 o 
   7  -1   2       26.41       35.50      6.28 o 
   8  -1   2       47.93       56.70      7.54 o 
   9  -1   2      265.48      261.22     17.28 o 
  -9   0   2      358.33      378.08     21.05 o 
  -8   0   2      129.70      144.95     14.14 o 
  -7   0   2       28.62       31.20      4.32 o 
  -6   0   2      450.72      477.91     16.22 o 
  -5   0   2        0.74        0.94      2.67 o 
  -4   0   2      882.21      999.34     23.92 o 
  -3   0   2       38.62       38.28      1.91 o 
  -1   0   2    13967.83     9931.18    392.06 o 
   0   0   2     3592.48     1766.01     70.53 o 
   1   0   2      816.17      893.45     35.66 o 
   2   0   2      973.73     1034.66     41.78 o 
   3   0   2       42.94       49.79      4.40 o 
   4   0   2     1156.01     1091.37     45.24 o 
   5   0   2      123.81      113.41      7.85 o 
   6   0   2      401.31      376.98     19.16 o 
   7   0   2      363.45      349.18     18.85 o 
   8   0   2      375.62      371.02     20.42 o 
   9   0   2       95.66       85.14      9.42 o 
  -9   1   2       27.89       32.99      7.23 o 
  -8   1   2       77.62       90.71      6.72 o 
  -7   1   2       52.24       43.59      4.66 o 
  -6   1   2      402.70      421.23     14.66 o 
  -5   1   2     2993.71     3371.82     78.39 o 
  -4   1   2      175.28      196.07      5.78 o 
  -3   1   2        2.62        0.88      0.74 o 
  -2   1   2      926.47      980.21     28.26 o 
  -1   1   2      937.10     1025.06     29.21 o 
   1   1   2     4071.35     4315.84    169.96 o 
   2   1   2     6080.91     6330.66    248.81 o 
   3   1   2     1531.37     1529.30     61.73 o 
   4   1   2      650.34      668.36     28.90 o 
   5   1   2        3.84       12.09      3.61 o 
   6   1   2     1488.50     1487.05     62.05 o 
   7   1   2      129.89      126.45     10.05 o 
   8   1   2      318.27      299.23     17.12 o 
   9   1   2        0.15        0.00      4.08 o 
  -9   2   2        7.31        6.60      5.97 o 
  -8   2   2       26.52       23.02      4.95 o 
  -7   2   2      322.70      336.77     12.94 o 
  -6   2   2      193.22      194.49      7.15 o 
  -5   2   2        3.90        4.91      1.84 o 
  -4   2   2      768.01      829.36     20.25 o 
  -2   2   2       94.56       86.38      3.52 o 
  -1   2   2     4633.35     4981.60    127.20 o 
   0   2   2        3.10        8.56      1.57 o 
   1   2   2    14890.80    15210.28    511.68 o 
   2   2   2     3255.05     3557.79    140.43 o 
   3   2   2     1143.22     1261.11     36.04 o 
   4   2   2     1204.36     1079.27     44.77 o 
   5   2   2      823.04      809.26     34.87 o 
   6   2   2      440.20      450.50     21.52 o 
   7   2   2      610.43      611.66     28.75 o 
   8   2   2       34.73       37.38      6.44 o 
   9   2   2       19.10       12.09      5.65 o 
  10   2   2       78.26       84.66     10.21 o 
  -8   3   2      208.18      207.34     14.77 o 
  -7   3   2       28.18       22.64      4.00 o 
  -6   3   2      179.08      185.56      7.85 o 
  -5   3   2       58.40       56.41      3.39 o 
  -4   3   2       32.14       32.64      2.39 o 
  -3   3   2      869.65      902.80     57.88 o 
  -2   3   2      322.98      306.87      7.89 o 
  -1   3   2       19.51       19.34      1.15 o 
   0   3   2        8.55       10.16      1.02 o 
   1   3   2     1145.46     1069.05     30.32 o 
   2   3   2     2878.56     3010.85    118.75 o 
   3   3   2      358.32      372.91     11.49 o 
   4   3   2        0.60        2.60      2.91 o 
   5   3   2     1154.84     1186.28     34.53 o 
   6   3   2      458.63      502.48     15.90 o 
   7   3   2        6.90        0.00      4.08 o 
   8   3   2      394.17      363.79     19.32 o 
   9   3   2      201.33      185.66     13.35 o 
  10   3   2       32.33       39.90      7.54 o 
  -7   4   2      334.62      337.88     12.83 o 
  -6   4   2       36.25       45.69      4.14 o 
  -5   4   2      338.25      340.68     11.99 o 
  -4   4   2      161.06      172.27     11.10 o 
  -3   4   2      160.37      175.91      7.54 o 
  -2   4   2      671.58      702.97     33.64 o 
  -1   4   2      181.41      153.19      4.90 o 
   0   4   2     1176.26     1204.14     39.66 o 
   1   4   2      686.63      581.04     16.99 o 
   2   4   2      820.11      750.82     41.23 o 
   3   4   2      349.86      408.06     12.44 o 
   4   4   2     1903.73     2086.93     67.62 o 
   5   4   2      628.43      703.65     21.26 o 
   6   4   2       33.68       28.75      4.71 o 
   7   4   2        4.14        0.00      3.77 o 
   8   4   2        3.25        4.40      4.08 o 
   9   4   2       43.93       33.14      6.13 o 
  10   4   2       38.75       44.77      7.54 o 
  -7   5   2        3.12        2.36      2.83 o 
  -6   5   2      333.72      342.25     12.76 o 
  -5   5   2        1.19        1.59      2.36 o 
  -4   5   2       65.17       63.91      4.33 o 
  -2   5   2       95.79       47.28      3.77 o 
  -1   5   2       19.59       14.67      1.66 o 
   0   5   2      444.92      384.01     11.93 o 
   1   5   2      122.18      106.04      5.34 o 
   2   5   2     1346.45     1264.68     36.15 o 
   3   5   2     1589.00     1559.41     44.37 o 
   4   5   2       18.63       25.56      4.87 o 
   5   5   2      395.85      371.23     11.98 o 
   6   5   2        1.93        3.46      2.98 o 
   7   5   2      246.01      245.20     13.82 o 
   8   5   2        0.38        0.47      4.08 o 
   9   5   2       65.42       69.27      7.70 o 
  10   5   2      100.50      115.14     10.52 o 
  -6   6   2       71.25       94.87      8.33 o 
  -5   6   2      246.73      251.94     10.11 o 
  -4   6   2      213.36      197.57     32.04 o 
  -3   6   2       30.69       32.20      4.87 o 
  -2   6   2        8.46       10.21      3.14 o 
  -1   6   2       70.34       67.96      3.73 o 
   0   6   2     1097.60     1147.62     33.32 o 
   1   6   2     1865.90     1885.15     53.59 o 
   2   6   2       57.18       54.75      3.09 o 
   4   6   2      232.05      182.19      6.66 o 
   5   6   2       18.45       17.95      3.77 o 
   6   6   2       17.68       20.89      4.24 o 
   7   6   2       37.31       38.17      5.34 o 
   8   6   2       10.37       10.52      4.08 o 
   9   6   2      163.87      164.77     11.47 o 
  10   6   2       38.54       38.64      6.75 o 
  -5   7   2      166.62      192.58     12.41 o 
  -4   7   2      199.88      124.09      8.95 o 
  -3   7   2      232.50      230.43     13.04 o 
  -2   7   2       32.09       34.56      5.03 o 
  -1   7   2       59.36       60.03      4.63 o 
   0   7   2     1124.51     1092.36     32.04 o 
   1   7   2      421.57      459.27     14.49 o 
   2   7   2      940.70      883.75     26.10 o 
   3   7   2      420.73      338.41     58.67 o 
   4   7   2        6.73       10.28      2.43 o 
   6   7   2        0.07        0.00      2.67 o 
   7   7   2      422.77      427.72     20.73 o 
   8   7   2      316.82      292.16     16.02 o 
   9   7   2       15.40       10.21      4.24 o 
  -4   8   2      123.20      128.02      9.90 o 
  -3   8   2       19.69       22.46      4.87 o 
  -2   8   2      291.89      147.50      9.11 o 
  -1   8   2      257.41      266.19      9.70 o 
   0   8   2      159.32      150.63      6.40 o 
   1   8   2      196.76      196.64      7.58 o 
   2   8   2      160.89      187.76     14.14 o 
   3   8   2      196.39      194.93      7.42 o 
   4   8   2        1.64        2.36      1.66 o 
   5   8   2        2.79       10.68      2.98 o 
   6   8   2       55.32       77.60      6.44 o 
   7   8   2      124.96      115.29      8.33 o 
   8   8   2       54.35       57.96      6.44 o 
   9   8   2       10.18        9.42      4.08 o 
  -3   9   2      139.45      148.12     11.00 o 
  -2   9   2       54.45       51.21      6.60 o 
  -1   9   2       65.51       60.78      4.29 o 
   0   9   2       12.33       15.80      2.41 o 
   1   9   2      131.65      127.40      6.13 o 
   2   9   2      267.77      270.87      9.76 o 
   3   9   2      229.20      216.89      8.26 o 
   4   9   2      146.58      147.41      6.32 o 
   5   9   2      362.27      317.14     15.55 o 
   6   9   2       16.24       11.15      3.14 o 
   7   9   2        2.77        3.30      3.30 o 
   8   9   2       51.88       53.09      6.13 o 
  -2  10   2       18.73       20.42      5.34 o 
  -1  10   2        9.30        8.48      4.24 o 
   0  10   2      220.70      230.09      9.19 o 
   1  10   2      417.90      398.41     13.64 o 
   2  10   2       34.20       32.14      3.32 o 
   3  10   2      332.94      348.26     12.10 o 
   4  10   2      188.61      191.95     10.84 o 
   5  10   2      122.51      117.02      7.85 o 
   6  10   2      234.65      235.46     12.72 o 
   7  10   2        4.53        4.71      2.83 o 
   0  11   2       25.01       29.06      5.65 o 
   1  11   2       54.69       50.42      6.60 o 
   2  11   2      251.92      260.27     10.14 o 
   3  11   2        5.51        4.47      2.38 o 
   4  11   2      190.94      208.60     11.78 o 
   5  11   2      189.58      199.96     11.47 o 
   6  11   2        3.73        6.13      3.30 o 
  -6 -10   3       49.32       55.92      6.13 o 
  -5 -10   3       26.33       26.23      4.56 o 
  -4 -10   3      127.57      132.89      9.27 o 
  -3 -10   3       57.92       53.41      5.97 o 
  -2 -10   3      373.76      370.07     18.54 o 
  -1 -10   3       83.68       92.28      5.50 o 
   0 -10   3        0.12        0.00      2.21 o 
   1 -10   3       54.94       55.26      4.66 o 
  -7  -9   3       15.53       16.65      4.24 o 
  -6  -9   3       32.65       38.17      5.34 o 
  -5  -9   3       17.37       23.25      3.93 o 
  -4  -9   3        0.22        1.41      2.83 o 
  -3  -9   3      334.84      368.35     18.06 o 
  -2  -9   3       19.72       15.14      2.61 o 
  -1  -9   3      148.00      153.49      6.82 o 
   0  -9   3      182.58      190.36      8.10 o 
   1  -9   3       86.13       76.04      5.10 o 
   2  -9   3       83.46       81.59      5.50 o 
   3  -9   3       32.43       29.18      3.99 o 
  -8  -8   3       66.51       68.17      6.75 o 
  -7  -8   3      138.61      147.18      9.74 o 
  -6  -8   3       16.16       18.22      3.61 o 
  -5  -8   3      210.51      203.26     11.31 o 
  -4  -8   3     1097.31     1078.80     45.40 o 
  -3  -8   3        1.71        2.04      2.67 o 
  -2  -8   3       90.24       98.02      6.91 o 
  -1  -8   3        0.28        0.00      1.70 o 
   0  -8   3       20.90       19.64      2.67 o 
   1  -8   3      210.18      209.03      8.49 o 
   2  -8   3       26.26       23.12      3.39 o 
   3  -8   3       71.35       76.23      6.05 o 
   4  -8   3       17.13       25.50      4.87 o 
  -9  -7   3       17.66       13.67      4.08 o 
  -8  -7   3        1.02        1.10      2.98 o 
  -7  -7   3      179.13      180.64     10.84 o 
  -6  -7   3      436.02      458.82     21.52 o 
  -5  -7   3       39.34       44.61      5.03 o 
  -4  -7   3      416.11      410.91     19.01 o 
  -3  -7   3      303.77      306.30     14.92 o 
  -2  -7   3     1284.57     1248.61     36.49 o 
   0  -7   3      129.85      132.42      5.83 o 
   1  -7   3       48.13       44.79      3.55 o 
   2  -7   3       77.25       82.94      4.89 o 
   3  -7   3      184.20      178.52      8.05 o 
   4  -7   3      143.34      152.92      7.49 o 
   5  -7   3      160.48      173.57     12.41 o 
  -9  -6   3       28.15       28.59      5.03 o 
  -8  -6   3       84.79       91.42      7.85 o 
  -7  -6   3      305.11      322.64     16.49 o 
  -6  -6   3        0.66        3.18      2.30 o 
  -5  -6   3      545.22      536.94     17.31 o 
  -4  -6   3       15.19       13.03      2.26 o 
  -3  -6   3       71.62       77.79      4.08 o 
  -2  -6   3      595.84      562.94     17.16 o 
  -1  -6   3      425.44      423.41     13.44 o 
   0  -6   3     1246.49     1290.62     37.60 o 
   1  -6   3       14.11       11.26      2.16 o 
   2  -6   3        5.67        4.50      2.20 o 
   3  -6   3      307.69      307.35     11.22 o 
   4  -6   3       85.95       86.44      5.25 o 
   5  -6   3      162.92      158.02     11.31 o 
   6  -6   3       78.14       78.85      9.42 o 
  -9  -5   3      427.62      449.71     22.46 o 
  -8  -5   3        1.62        2.51      3.46 o 
  -7  -5   3      148.97      160.97      7.45 o 
  -6  -5   3      483.27      421.20     22.23 o 
  -5  -5   3       13.31       16.21      2.56 o 
  -4  -5   3      285.37      281.60      9.76 o 
  -3  -5   3      191.68      182.75      6.43 o 
  -2  -5   3        6.03        9.35      1.44 o 
  -1  -5   3      287.03      308.97     14.14 o 
   0  -5   3       67.45       53.95      3.05 o 
   1  -5   3      136.99      125.21      5.22 o 
   2  -5   3      229.49      221.15     10.76 o 
   3  -5   3       20.04       18.71      5.34 o 
   4  -5   3      274.58      291.40     10.83 o 
   5  -5   3      176.54      170.11     11.31 o 
   6  -5   3       16.67       12.88      4.87 o 
   7  -5   3       46.27       42.10      6.91 o 
  -9  -4   3        4.38        4.08      3.61 o 
  -8  -4   3       78.73       72.29      6.28 o 
  -7  -4   3       15.51       15.66      4.40 o 
  -6  -4   3       23.97       30.13      3.69 o 
  -5  -4   3     2143.31     2125.86     61.61 o 
  -4  -4   3     1653.14     1702.85     49.35 o 
  -3  -4   3      353.63      355.41      9.01 o 
  -2  -4   3        5.91        1.75      0.85 o 
  -1  -4   3      687.19      776.13     33.30 o 
   0  -4   3        4.03        0.16      1.11 o 
   1  -4   3      138.23      180.09      6.50 o 
   2  -4   3       15.80       11.11      2.98 o 
   3  -4   3     2017.69     1960.71     56.37 o 
   4  -4   3      567.77      591.24     26.86 o 
   5  -4   3      207.38      215.67     12.88 o 
   6  -4   3      241.90      238.44     14.29 o 
   7  -4   3        3.00        0.00      4.71 o 
  -9  -3   3       91.14      100.80      6.89 o 
  -8  -3   3        0.05        0.00      2.90 o 
  -7  -3   3     1105.37     1093.17     36.91 o 
  -6  -3   3      868.46      868.33     26.86 o 
  -5  -3   3        1.73        2.15      2.20 o 
  -4  -3   3      672.18      667.30     20.37 o 
  -3  -3   3      233.82      198.97      6.99 o 
  -2  -3   3      192.63      221.69      5.73 o 
  -1  -3   3       52.09       77.62      2.77 o 
   0  -3   3       99.77      136.74      4.78 o 
   1  -3   3      208.50      183.09      6.39 o 
   2  -3   3     4358.21     4511.26    126.29 o 
   3  -3   3      659.72      623.28     26.86 o 
   4  -3   3      596.52      584.80     26.23 o 
   5  -3   3      392.97      343.84     17.44 o 
   6  -3   3      744.36      685.01     31.57 o 
   7  -3   3      144.06      150.32     11.31 o 
   8  -3   3        6.71        6.28      5.18 o 
  -9  -2   3       32.30       37.14      4.77 o 
  -8  -2   3      100.83       93.44      6.44 o 
  -7  -2   3      149.08      132.59      8.87 o 
  -6  -2   3      736.46      707.06     22.48 o 
  -5  -2   3      875.70      867.42     26.36 o 
  -4  -2   3       15.13       26.50      5.58 o 
  -3  -2   3     2099.14     2215.79     63.23 o 
  -2  -2   3      509.76      505.23     14.99 o 
  -1  -2   3      859.04      923.61     38.33 o 
   0  -2   3     1193.74     1115.87     44.61 o 
   1  -2   3     4537.20     4352.28    172.00 o 
   2  -2   3      115.84      105.87      6.13 o 
   3  -2   3        4.77        0.47      2.51 o 
   4  -2   3        2.46        2.67      2.83 o 
   5  -2   3       75.99       62.05      6.13 o 
   6  -2   3      145.23      138.70      9.90 o 
   7  -2   3      213.51      196.66     13.19 o 
   8  -2   3      114.18      114.67     10.84 o 
  -9  -1   3      111.21      115.03      7.71 o 
  -8  -1   3        6.16        1.96      3.33 o 
  -7  -1   3      831.32      821.42     26.15 o 
  -6  -1   3       10.53        4.93      2.77 o 
  -5  -1   3     1630.34     1720.32     50.24 o 
  -4  -1   3      121.45       95.57      7.38 o 
  -3  -1   3      153.56      165.56      5.88 o 
  -2  -1   3     2103.06     2319.15     65.79 o 
  -1  -1   3       83.75       78.48      4.40 o 
   0  -1   3     1116.27     1198.81     47.59 o 
   1  -1   3      458.90      531.55     21.83 o 
   2  -1   3      514.80      480.18     20.26 o 
   3  -1   3      173.37      134.46      7.54 o 
   4  -1   3     1907.23     1850.52     74.93 o 
   5  -1   3      389.27      398.35     19.01 o 
   6  -1   3      209.23      197.29     12.09 o 
   7  -1   3        1.13        1.73      4.56 o 
   8  -1   3        8.90        7.38      5.03 o 
   9  -1   3       80.77      106.50     11.31 o 
  -9   0   3      310.73      313.18     13.26 o 
  -8   0   3      380.76      417.85     15.49 o 
  -7   0   3        0.12        0.00      2.93 o 
  -6   0   3      175.99      169.80     11.23 o 
  -5   0   3       20.74       20.46      3.01 o 
  -4   0   3     1545.08     1782.04     41.67 o 
  -3   0   3       52.46       28.43      3.48 o 
  -2   0   3    12157.44    12711.44    516.78 o 
  -1   0   3      349.05      366.89     18.93 o 
   0   0   3     1428.82     1460.34     57.65 o 
   1   0   3      160.93      169.33      7.38 o 
   2   0   3      505.03      534.69     22.30 o 
   3   0   3      637.58      620.14     26.07 o 
   4   0   3      380.77      395.05     18.06 o 
   5   0   3      657.64      619.67     27.49 o 
   6   0   3       43.72       39.43      5.50 o 
   7   0   3      117.46      114.67      9.58 o 
   8   0   3      168.51      168.54     12.25 o 
   9   0   3       24.96       27.65      6.60 o 
  -9   1   3       31.16       24.18      4.66 o 
  -8   1   3       42.83       43.10      4.65 o 
  -7   1   3      225.76      237.52      9.99 o 
  -6   1   3      429.47      434.85     14.49 o 
  -5   1   3     1004.54     1084.30     26.31 o 
  -4   1   3      725.33      716.01     21.41 o 
  -3   1   3      101.58      108.55      6.62 o 
  -2   1   3     3798.48     4018.03     92.63 o 
  -1   1   3     2299.32     2471.07     56.88 o 
   0   1   3      171.64      204.99      8.95 o 
   1   1   3     2394.66     2624.20     73.36 o 
   2   1   3      967.64      967.75     39.11 o 
   3   1   3       45.36       41.94      3.93 o 
   4   1   3      134.20      193.05     10.68 o 
   5   1   3      119.32      112.94      7.85 o 
   6   1   3      425.01      388.92     19.32 o 
   7   1   3      717.18      697.58     32.20 o 
   8   1   3        4.62        1.41      4.71 o 
   9   1   3       19.83       13.98      5.50 o 
  -8   2   3        0.20        0.00      3.24 o 
  -7   2   3       89.42       95.17      6.30 o 
  -6   2   3      477.03      496.49     13.43 o 
  -5   2   3      689.50      727.37     18.30 o 
  -4   2   3        8.43        3.38      2.24 o 
  -3   2   3      249.68      209.78      5.92 o 
  -2   2   3      210.94      207.58      6.72 o 
  -1   2   3     1542.40     1781.84     95.03 o 
   0   2   3     4068.47     4367.38    122.34 o 
   1   2   3      736.77      912.25     30.39 o 
   2   2   3      100.37      101.17      3.88 o 
   3   2   3      589.07      564.05     65.19 o 
   4   2   3       12.39       28.27      3.93 o 
   5   2   3      354.89      341.17     16.65 o 
   6   2   3      336.73      363.79     18.22 o 
   7   2   3      369.54      338.03     18.06 o 
   8   2   3       95.72       77.60      8.17 o 
   9   2   3      112.26      108.70      9.90 o 
  10   2   3       11.89       19.16      5.81 o 
  -7   3   3      180.26      201.14      7.90 o 
  -6   3   3       22.29       25.46      2.61 o 
  -5   3   3      224.84      231.85     11.94 o 
  -4   3   3     1712.12     1559.86     99.04 o 
  -3   3   3      191.09      205.59      5.89 o 
  -2   3   3      587.80      529.29     12.97 o 
  -1   3   3       24.16       30.29      1.43 o 
   0   3   3       87.51      107.94      3.73 o 
   1   3   3       38.22       25.24      2.98 o 
   2   3   3     1124.24     1285.72     69.82 o 
   4   3   3     3055.04     3297.96     92.80 o 
   5   3   3        0.05        2.25      1.81 o 
   6   3   3       56.12       77.54     11.23 o 
   7   3   3        2.06        2.83      4.56 o 
   8   3   3        2.36        3.93      3.93 o 
   9   3   3       38.70       42.25      6.75 o 
  10   3   3       61.55       60.95      8.48 o 
  -7   4   3        0.93        0.79      2.83 o 
  -6   4   3      219.20      222.70     37.46 o 
  -5   4   3       72.24       82.40      5.58 o 
  -4   4   3      228.63      243.31      8.15 o 
  -3   4   3      611.55      623.57     15.51 o 
  -2   4   3       20.08       22.33      1.68 o 
  -1   4   3       42.53       41.53      1.79 o 
   0   4   3       68.26       59.51      2.83 o 
   1   4   3     1125.38     1113.96     31.76 o 
   2   4   3     4583.07     4794.01    133.73 o 
   3   4   3      177.12      182.52      9.11 o 
   4   4   3      294.69      323.15     10.54 o 
   5   4   3      879.40      965.02     28.54 o 
   6   4   3        1.94        1.92      1.83 o 
   7   4   3       53.57       45.71      6.60 o 
   8   4   3       18.95       23.25      5.65 o 
   9   4   3        7.72        7.38      5.18 o 
  10   4   3      126.77      122.21     11.15 o 
  -7   5   3      177.49      220.06     13.19 o 
  -6   5   3       91.69      100.84      8.01 o 
  -5   5   3      311.91      176.55     10.68 o 
  -4   5   3     1031.39     1101.33     32.88 o 
  -3   5   3        4.66        5.40      1.94 o 
  -2   5   3       92.89       92.26      3.36 o 
  -1   5   3       85.03       88.67      3.04 o 
   0   5   3       45.58       44.71      2.75 o 
   1   5   3      569.76      552.83     16.49 o 
   2   5   3       87.87       93.12      3.91 o 
   3   5   3      391.51      232.63     11.00 o 
   4   5   3      533.94      562.70     34.24 o 
   5   5   3       33.31       26.43      2.60 o 
   6   5   3        1.11        1.41      3.46 o 
   7   5   3       26.47       21.52      5.03 o 
   8   5   3       15.82        9.58      4.40 o 
   9   5   3      386.05      392.85     21.05 o 
  10   5   3       12.45       11.47      5.50 o 
  -6   6   3       66.50       66.76      6.75 o 
  -5   6   3      150.73      163.99     10.84 o 
  -4   6   3       35.41       38.41      3.67 o 
  -3   6   3     1046.12     1033.60     34.95 o 
  -2   6   3        6.10        8.41      2.03 o 
  -1   6   3      487.14      472.62     14.75 o 
   0   6   3      817.75      836.80     24.70 o 
   1   6   3       22.24       15.36      1.69 o 
   2   6   3      831.59      837.30     24.54 o 
   3   6   3     1184.50     1163.22     33.65 o 
   4   6   3      661.67      673.04     39.11 o 
   5   6   3       78.45       78.67      5.58 o 
   6   6   3      564.34      579.93     26.23 o 
   7   6   3      119.43      125.98      8.95 o 
   8   6   3      388.14      391.75     20.11 o 
   9   6   3       36.96       49.01      6.60 o 
  10   6   3       88.88       90.95      9.42 o 
  -5   7   3      434.18      500.60     24.82 o 
  -4   7   3      189.33      192.42     12.09 o 
  -3   7   3        0.33        0.00      2.83 o 
  -2   7   3      246.83      256.44      9.53 o 
  -1   7   3       28.09       31.44      4.87 o 
   0   7   3      572.92      536.16     16.69 o 
   1   7   3      577.37      592.30     18.14 o 
   2   7   3        4.76        4.96      1.57 o 
   3   7   3      672.21      610.39     18.49 o 
   4   7   3      128.99      128.72      9.42 o 
   5   7   3      175.07      180.94     13.12 o 
   6   7   3       25.51       24.82      4.08 o 
   7   7   3      176.40      194.46     11.78 o 
   8   7   3      334.48      316.67     16.96 o 
   9   7   3       65.00       73.83      7.54 o 
  -4   8   3       69.48       87.33      8.01 o 
  -3   8   3       18.80       19.32      4.71 o 
  -2   8   3       39.34       41.15      5.81 o 
  -1   8   3      129.93      132.11      5.96 o 
   0   8   3       69.80       80.53      4.34 o 
   1   8   3      230.42      247.18      8.90 o 
   2   8   3      522.18      494.00     15.64 o 
   3   8   3        1.12        2.68      1.71 o 
   5   8   3      247.60      250.22     12.72 o 
   6   8   3       27.87       37.86      4.71 o 
   7   8   3      270.52      282.90     15.08 o 
   8   8   3       43.57       66.60      7.07 o 
   9   8   3       31.86       44.14      6.28 o 
  -3   9   3      207.86      223.36     13.82 o 
  -2   9   3      105.92       96.76      8.48 o 
  -1   9   3       23.81       22.93      4.87 o 
   0   9   3       28.46       27.78      2.93 o 
   1   9   3        5.98        7.32      2.09 o 
   2   9   3       12.22       13.98      2.44 o 
   3   9   3      388.08      387.82     12.92 o 
   4   9   3       23.95       11.05      7.78 o 
   5   9   3      674.31      657.52     28.75 o 
   6   9   3      341.72      314.15     15.86 o 
   7   9   3        4.07        3.14      2.83 o 
   8   9   3        5.91       10.68      4.08 o 
  -2  10   3        4.03        9.42      4.24 o 
  -1  10   3       11.15       16.34      4.87 o 
   0  10   3        0.83        0.16      3.46 o 
   1  10   3        5.23        7.70      3.93 o 
   2  10   3      241.23      236.87      9.08 o 
   3  10   3        3.21        4.03      2.18 o 
   4  10   3      395.94      398.05     13.49 o 
   5  10   3        1.19        3.61      2.67 o 
   6  10   3        9.76       11.15      2.98 o 
   7  10   3       18.68       30.79      4.40 o 
   0  11   3       87.00       94.40      8.80 o 
   1  11   3        5.62       10.05      4.56 o 
   2  11   3        2.14        2.98      4.24 o 
   3  11   3      196.26      177.36      7.63 o 
   4  11   3       32.99       27.49      4.24 o 
   5  11   3       14.38       21.68      3.93 o 
   6  11   3        0.61        2.98      2.67 o 
  -5 -10   4        1.73        3.93      3.14 o 
  -4 -10   4      276.85      274.26     15.08 o 
  -3 -10   4      247.31      259.80     14.29 o 
  -2 -10   4       21.98       19.32      4.56 o 
  -1 -10   4      173.75      172.64      7.72 o 
   0 -10   4       54.75       58.84      4.66 o 
  -7  -9   4      143.29      149.54     10.21 o 
  -6  -9   4      210.99      217.08     12.72 o 
  -5  -9   4      270.01      281.01     14.92 o 
  -4  -9   4       90.36       84.35      6.91 o 
  -3  -9   4      353.67      331.90     16.65 o 
  -2  -9   4       65.11       79.64      6.91 o 
  -1  -9   4        8.75        5.03      2.22 o 
   0  -9   4       13.27       15.92      3.06 o 
   1  -9   4       45.65       50.06      4.20 o 
   2  -9   4       13.15       14.80      2.97 o 
  -8  -8   4       71.26       64.72      6.91 o 
  -7  -8   4      281.70      289.49     15.39 o 
  -6  -8   4       28.08       26.86      4.08 o 
  -5  -8   4       39.10       41.00      5.03 o 
  -4  -8   4      186.09      180.64     10.52 o 
  -3  -8   4       42.63       37.70      4.56 o 
  -2  -8   4       45.14       40.30      3.28 o 
  -1  -8   4       26.36       32.56      3.11 o 
   0  -8   4      161.59      169.48      7.33 o 
   1  -8   4      244.89      232.56      9.22 o 
   2  -8   4      238.46      218.86      9.33 o 
   3  -8   4        8.68        8.45      2.68 o 
   4  -8   4       34.02       38.80      6.28 o 
  -8  -7   4        1.23        0.00      2.83 o 
  -7  -7   4       10.47        9.27      3.30 o 
  -6  -7   4        0.13        0.00      2.67 o 
  -5  -7   4      659.23      640.56     28.27 o 
  -4  -7   4       52.15       55.45      5.18 o 
  -3  -7   4      772.14      769.20     32.99 o 
  -2  -7   4        0.36        2.79      1.72 o 
  -1  -7   4       61.24       53.33      3.61 o 
   0  -7   4      137.13      136.22      5.99 o 
   1  -7   4        9.37        7.17      2.05 o 
   2  -7   4      110.99       93.85      5.44 o 
   3  -7   4      193.65      202.13      8.77 o 
   4  -7   4        6.63       11.15      4.71 o 
   5  -7   4      153.63      132.42     10.84 o 
  -9  -6   4       49.02       63.62      6.75 o 
  -8  -6   4        9.06       11.78      3.61 o 
  -7  -6   4       62.45       66.17      4.75 o 
  -6  -6   4       66.50       71.01     10.84 o 
  -5  -6   4      414.75      432.33     14.53 o 
  -4  -6   4      485.84      468.70     15.09 o 
  -3  -6   4      228.78      225.37      8.11 o 
  -2  -6   4       31.81       36.87      4.08 o 
  -1  -6   4      143.43      155.23      6.11 o 
   0  -6   4      190.99      200.09      7.55 o 
   1  -6   4      158.37      167.35      6.83 o 
   2  -6   4       18.68       18.72      3.30 o 
   3  -6   4      147.99      133.39      6.44 o 
   4  -6   4      516.02      463.69     22.93 o 
   5  -6   4      213.74      202.79     13.51 o 
   6  -6   4       47.84       43.51      6.91 o 
  -9  -5   4       16.63       27.33      5.18 o 
  -8  -5   4        0.49        0.00      2.64 o 
  -7  -5   4       31.31       34.49      3.72 o 
  -6  -5   4      281.74      244.44      9.46 o 
  -5  -5   4      221.96      204.56      8.14 o 
  -4  -5   4       10.44        9.37      1.95 o 
  -3  -5   4      309.63      263.78      7.11 o 
  -2  -5   4        1.07        0.04      0.90 o 
  -1  -5   4       12.00       10.37      2.04 o 
   0  -5   4      282.01      267.76      9.05 o 
   1  -5   4       10.15       14.46      2.00 o 
   2  -5   4      465.18      436.14     14.22 o 
   3  -5   4      584.49      619.98     27.96 o 
   4  -5   4      321.72      306.77     16.34 o 
   5  -5   4        6.44        9.11      4.56 o 
   6  -5   4       40.75       45.08      7.07 o 
   7  -5   4       48.65       45.40      7.54 o 
  -9  -4   4        3.12        1.73      4.40 o 
  -8  -4   4        0.33        0.00      2.98 o 
  -7  -4   4        7.99        5.55      4.56 o 
  -6  -4   4      220.50      208.96      8.56 o 
  -5  -4   4       97.90       80.90      6.20 o 
  -4  -4   4      453.93      427.95     13.76 o 
  -3  -4   4       26.98       38.80      2.68 o 
  -2  -4   4       72.42       51.60      3.09 o 
  -1  -4   4      133.71      134.35      9.71 o 
   0  -4   4      196.21      217.75      7.44 o 
   1  -4   4      955.59      900.84     37.54 o 
   2  -4   4      629.25      646.38     27.72 o 
   3  -4   4       18.93       19.95      3.77 o 
   4  -4   4      384.25      408.71     19.79 o 
   5  -4   4      210.17      198.55     12.57 o 
   6  -4   4      262.37      229.65     14.14 o 
   7  -4   4       87.84       80.42      8.80 o 
  -9  -3   4        0.22        2.05      2.90 o 
  -8  -3   4        0.90        0.80      2.70 o 
  -7  -3   4       33.41       30.22      3.69 o 
  -6  -3   4      497.86      497.97     16.46 o 
  -5  -3   4     1233.62     1147.07     34.19 o 
  -4  -3   4      348.86      361.22     20.58 o 
  -3  -3   4      401.73      397.46     25.52 o 
  -2  -3   4       18.99        5.81      1.88 o 
  -1  -3   4      962.01     1069.04     30.82 o 
   0  -3   4      232.58      194.33     16.57 o 
   1  -3   4      952.86      995.55     40.68 o 
   2  -3   4      161.59      163.20      8.80 o 
   3  -3   4     1435.88     1380.86     56.55 o 
   4  -3   4       21.33       27.02      4.40 o 
   5  -3   4      117.24      117.65      8.80 o 
   6  -3   4       67.46       68.64      7.85 o 
   7  -3   4      202.04      191.63     13.35 o 
   8  -3   4       68.28       63.93      8.33 o 
  -9  -2   4        0.90        0.00      3.15 o 
  -8  -2   4      188.70      168.51      8.41 o 
  -7  -2   4      149.04      128.80      7.02 o 
  -6  -2   4       22.10       48.38      5.73 o 
  -5  -2   4       30.40       21.32      6.36 o 
  -4  -2   4      811.68      776.42     23.36 o 
  -3  -2   4      557.08      598.41     17.98 o 
  -2  -2   4       20.41       22.25      1.65 o 
  -1  -2   4      304.70      376.39     11.33 o 
   0  -2   4      276.98      270.17     11.78 o 
   1  -2   4     2898.02     3037.55    120.01 o 
   2  -2   4     3294.71     3581.51    141.84 o 
   3  -2   4      215.29      251.64     12.25 o 
   4  -2   4      346.29      355.15     17.12 o 
   5  -2   4       15.66       12.72      4.08 o 
   6  -2   4        5.41        2.98      3.61 o 
   7  -2   4      371.47      363.48     19.48 o 
   8  -2   4      158.80      144.67     12.09 o 
  -9  -1   4       78.41       78.06      6.49 o 
  -8  -1   4      170.35      163.58     11.23 o 
  -7  -1   4      156.27      142.67     10.68 o 
  -6  -1   4      361.80      365.98     13.03 o 
  -5  -1   4      541.85      560.64     17.76 o 
  -4  -1   4     3143.90     3184.62     90.71 o 
  -3  -1   4     1700.18     1627.90     46.74 o 
  -2  -1   4      102.22      109.29     11.39 o 
  -1  -1   4     1743.72     1830.17     51.91 o 
   0  -1   4       16.11       18.85      2.20 o 
   1  -1   4      370.57      366.33     10.94 o 
   2  -1   4        8.79        3.46      1.57 o 
   3  -1   4      284.97      307.71     14.29 o 
   4  -1   4      765.59      787.11     33.61 o 
   5  -1   4      376.38      360.49     17.59 o 
   6  -1   4       15.72       17.59      4.56 o 
   7  -1   4       17.63       23.88      5.65 o 
   8  -1   4      691.49      630.03     30.79 o 
   9  -1   4       12.03       17.44      6.75 o 
  -9   0   4      132.55      123.08     14.22 o 
  -8   0   4       12.02       15.94      4.71 o 
  -7   0   4      145.46      134.17      7.16 o 
  -6   0   4      178.90      177.83      7.82 o 
  -5   0   4     2404.64     2674.63     62.31 o 
  -4   0   4      109.72      132.40      8.92 o 
  -3   0   4       44.38       68.54      2.98 o 
  -2   0   4     2204.03     2200.01     62.46 o 
  -1   0   4    11597.32    11915.39    336.81 o 
   0   0   4     1674.80     1809.30     87.88 o 
   1   0   4     2635.63     2746.49    108.23 o 
   2   0   4      134.99      123.78      6.44 o 
   3   0   4      791.41      781.30     32.51 o 
   4   0   4      708.66      697.11     30.00 o 
   5   0   4       34.79       30.63      4.40 o 
   6   0   4      356.53      362.53     18.69 o 
   7   0   4      267.76      268.13     15.71 o 
   8   0   4       89.65       82.31      8.80 o 
   9   0   4      256.70      252.89     16.81 o 
  -9   1   4       10.17        9.64      4.25 o 
  -8   1   4       78.78       81.75      6.24 o 
  -7   1   4        5.16        5.44      3.05 o 
  -6   1   4      973.28      985.93     30.42 o 
  -5   1   4      234.56      244.66      8.65 o 
  -4   1   4       64.90       70.08      4.22 o 
  -3   1   4      734.54      704.85     17.01 o 
  -2   1   4     1058.61     1212.04     28.32 o 
  -1   1   4     7823.67     8104.78    186.92 o 
   0   1   4       86.51      105.78      6.20 o 
   1   1   4     6827.13     7285.40    202.92 o 
   2   1   4      589.43      594.54     24.66 o 
   3   1   4       11.26        8.33      2.04 o 
   4   1   4      234.33      231.37     11.94 o 
   5   1   4      662.44      632.55     28.12 o 
   6   1   4        3.35        4.40      3.77 o 
   7   1   4      708.49      685.64     31.73 o 
   8   1   4        2.91        7.38      4.71 o 
   9   1   4        0.15        0.00      4.87 o 
  -8   2   4        1.36        5.50      5.18 o 
  -7   2   4      171.43      163.27      8.22 o 
  -6   2   4        1.99        2.68      1.69 o 
  -5   2   4     1175.05     1167.84     34.74 o 
  -4   2   4      522.57      543.12     13.69 o 
  -3   2   4      843.50      938.69     22.42 o 
  -2   2   4       88.81       63.50      2.41 o 
  -1   2   4      810.92      951.30     27.04 o 
   0   2   4      119.16      123.93      6.28 o 
   1   2   4     4737.70     5184.56    144.50 o 
   2   2   4     6733.08     7382.31    205.37 o 
   3   2   4      736.40      786.64     23.05 o 
   5   2   4       50.90       68.80      6.28 o 
   6   2   4      964.92      974.98     42.25 o 
   7   2   4       36.13       44.45      6.28 o 
   8   2   4       15.01        8.33      5.03 o 
   9   2   4        8.41        6.75      4.71 o 
  10   2   4        5.40       11.47      5.50 o 
  -8   3   4       16.52       12.88      6.13 o 
  -7   3   4       41.41       34.56      6.44 o 
  -6   3   4       22.12       21.15      2.96 o 
  -5   3   4       28.62       34.27      2.76 o 
  -4   3   4     2340.21     2379.30     97.25 o 
  -3   3   4     2449.89     2452.53     69.31 o 
  -2   3   4      570.47      634.94     18.77 o 
  -1   3   4      108.85       90.18      3.40 o 
   0   3   4      425.85      479.64     14.69 o 
   1   3   4      123.41      128.85      4.41 o 
   2   3   4     3600.43     3997.41    111.79 o 
   3   3   4      324.51      345.06     10.99 o 
   4   3   4     1191.28     1235.72     50.89 o 
   5   3   4     1626.96     1680.65     58.67 o 
   6   3   4        0.03        5.03      3.77 o 
   7   3   4      619.17      548.01     17.78 o 
   8   3   4        7.81       11.94      4.71 o 
   9   3   4       53.56       58.12      7.54 o 
  10   3   4       19.71       21.83      6.13 o 
  -7   4   4      230.85      279.75     14.92 o 
  -6   4   4      208.96      222.83     10.84 o 
  -5   4   4      410.50      425.24     11.75 o 
  -4   4   4       52.84       52.72      3.23 o 
  -3   4   4      745.75      806.72     19.68 o 
  -2   4   4      399.29      382.05      9.79 o 
  -1   4   4        4.25        3.57      1.55 o 
   0   4   4      636.83      763.32     22.09 o 
   1   4   4     1010.83      975.20     41.70 o 
   2   4   4      552.34      581.79     17.21 o 
   3   4   4     5068.52     5600.23    156.38 o 
   4   4   4       18.85       25.29      3.77 o 
   5   4   4      372.55      389.00     12.71 o 
   6   4   4       17.37       15.47      2.50 o 
   7   4   4      405.90      395.05     20.26 o 
   8   4   4      305.90      320.28     17.75 o 
   9   4   4        1.29        3.46      5.03 o 
  10   4   4        0.11        0.00      4.56 o 
  -7   5   4       99.33      104.46      8.64 o 
  -6   5   4      101.53      107.44      8.33 o 
  -5   5   4      178.41      180.48     10.84 o 
  -4   5   4      124.83      119.85      5.94 o 
  -3   5   4      191.72      179.11      5.70 o 
  -2   5   4       21.71       27.32      2.02 o 
  -1   5   4      343.98      344.10      8.90 o 
   0   5   4       62.79       59.33      2.96 o 
   1   5   4     1813.06     1763.87     50.03 o 
   2   5   4      642.89      606.42     34.79 o 
   3   5   4      216.81      240.87      8.25 o 
   4   5   4      201.24      192.42     10.05 o 
   5   5   4      131.79      124.32      5.55 o 
   6   5   4        0.06        0.46      2.06 o 
   7   5   4       51.29       34.87      5.50 o 
   8   5   4       39.18       46.65      6.91 o 
   9   5   4      143.10      135.09     11.15 o 
  10   5   4      129.99      127.86     11.00 o 
  -6   6   4       27.59       29.37      5.18 o 
  -5   6   4      149.51      152.84     10.05 o 
  -4   6   4        1.24        0.00      2.98 o 
  -3   6   4       57.01       65.94      5.50 o 
  -2   6   4        0.45        0.00      1.77 o 
  -1   6   4        8.87        7.78      1.69 o 
   0   6   4      761.99      749.11     22.25 o 
   1   6   4       10.26       10.14      1.47 o 
   2   6   4      228.54      280.68      9.19 o 
   3   6   4      301.51      269.77      8.99 o 
   5   6   4      453.15      470.35     14.99 o 
   6   6   4      233.75      234.36     12.72 o 
   7   6   4        4.51        6.44      3.93 o 
   8   6   4      297.47      324.83     17.59 o 
   9   6   4      230.39      224.15     13.98 o 
  -5   7   4       15.59       15.86      4.71 o 
  -4   7   4       58.26       67.07      6.75 o 
  -3   7   4       82.64       84.04      7.70 o 
  -2   7   4        4.05        5.18      3.77 o 
  -1   7   4      273.39      256.10      9.15 o 
   0   7   4        7.14        8.22      1.78 o 
   1   7   4      120.63      105.55      4.71 o 
   2   7   4       17.35       18.37      2.00 o 
   3   7   4        3.47        6.36      1.77 o 
   4   7   4      259.48      300.64     14.14 o 
   5   7   4        0.82        2.18      1.94 o 
   6   7   4      473.20      487.57     22.62 o 
   7   7   4      696.42      690.51     31.10 o 
   8   7   4        3.57        5.03      3.61 o 
   9   7   4       27.03       39.11      6.28 o 
  -4   8   4       22.52       30.47      5.34 o 
  -3   8   4      266.49      283.68     15.71 o 
  -2   8   4        3.63        3.14      3.93 o 
  -1   8   4       37.04       33.77      5.34 o 
   0   8   4       36.40       45.85      3.31 o 
   2   8   4      804.82      803.48     24.14 o 
   3   8   4        2.70        2.11      1.64 o 
   4   8   4      135.23      117.32      5.30 o 
   5   8   4       35.57       46.26      3.61 o 
   6   8   4      542.31      512.86     23.56 o 
   7   8   4       51.59       66.60      6.75 o 
   8   8   4       59.11       56.08      6.44 o 
   9   8   4        0.03        4.71      3.77 o 
  -3   9   4       41.08       33.14      5.81 o 
  -2   9   4        2.38        5.50      3.61 o 
  -1   9   4        0.76        0.00      3.46 o 
   0   9   4      120.56      130.06      9.42 o 
   1   9   4       37.38       37.23      3.20 o 
   2   9   4       49.51       46.60      3.47 o 
   3   9   4       10.80       12.72      4.01 o 
   4   9   4      340.49      321.00     11.19 o 
   5   9   4      139.36      104.46      7.23 o 
   6   9   4      233.84      265.30     13.98 o 
   7   9   4       69.96       74.45      6.75 o 
   8   9   4       23.11       33.77      5.03 o 
  -2  10   4        0.25        0.00      3.93 o 
  -1  10   4       53.34       57.33      6.75 o 
   0  10   4      177.26      164.77     11.15 o 
   1  10   4      122.88      135.24     10.05 o 
   2  10   4       18.79       24.82      5.34 o 
   3  10   4      199.73      192.09      7.83 o 
   4  10   4      122.24      116.00      5.79 o 
   5  10   4      414.11      392.69     18.54 o 
   6  10   4        0.07        0.16      2.67 o 
   7  10   4        0.64        2.20      2.98 o 
   0  11   4       61.58       66.60      7.38 o 
   1  11   4       47.62       51.05      6.91 o 
   2  11   4       15.03       20.42      4.71 o 
   3  11   4       99.19       97.39      8.64 o 
   4  11   4      222.40      232.35      9.28 o 
   5  11   4       35.18       34.56      4.24 o 
   6  11   4      105.57      131.00      8.80 o 
  -5 -10   5       57.10       60.16      6.60 o 
  -4 -10   5        0.49        0.00      3.14 o 
  -3 -10   5      334.15      349.18     18.06 o 
  -2 -10   5      112.73      106.34      8.48 o 
  -1 -10   5        3.49        3.58      4.01 o 
  -6  -9   5      134.67      144.35      9.90 o 
  -5  -9   5       47.21       57.33      5.97 o 
  -4  -9   5      307.44      312.74     16.34 o 
  -3  -9   5       15.34       20.26      3.93 o 
  -2  -9   5      345.62      354.37     17.75 o 
  -1  -9   5       58.46       55.91      4.16 o 
   0  -9   5       72.06       73.51      4.89 o 
   1  -9   5       56.44       72.90      5.05 o 
   2  -9   5        7.87        4.87      3.77 o 
  -7  -8   5       66.89       58.59      6.28 o 
  -6  -8   5      323.21      361.43     18.06 o 
  -5  -8   5        2.08        2.67      2.67 o 
  -4  -8   5       21.56       24.03      3.93 o 
  -3  -8   5       18.00       15.86      3.77 o 
  -2  -8   5      111.13      109.17      7.85 o 
  -1  -8   5        5.17        4.16      2.00 o 
   0  -8   5       76.55       85.37      4.89 o 
   1  -8   5       46.51       43.44      3.76 o 
   2  -8   5       96.35      112.47      9.27 o 
   3  -8   5      100.67       93.15      8.95 o 
  -8  -7   5       53.99       50.89      5.97 o 
  -7  -7   5        9.61       14.26      2.88 o 
  -6  -7   5        0.96        0.00      2.18 o 
  -5  -7   5       13.03       16.96      3.30 o 
  -4  -7   5      655.87      637.26     28.12 o 
  -3  -7   5      837.16      827.17     35.50 o 
  -2  -7   5      163.03      159.93      7.85 o 
  -1  -7   5      159.48      173.77      7.30 o 
   0  -7   5      205.26      211.44      8.87 o 
   1  -7   5       47.04       52.98      4.01 o 
   2  -7   5      185.06      154.72     10.21 o 
   3  -7   5       96.56      101.79      8.95 o 
   4  -7   5      522.62      498.09     25.13 o 
   5  -7   5        0.28        0.00      4.08 o 
  -9  -6   5       65.72       67.23      7.07 o 
  -8  -6   5       45.13       53.40      4.75 o 
  -7  -6   5        2.25        4.90      2.46 o 
  -6  -6   5      243.62      251.27      9.86 o 
  -5  -6   5        7.15       11.89      2.47 o 
  -4  -6   5      338.59      347.64     11.88 o 
  -3  -6   5     1176.12     1216.87     50.42 o 
  -2  -6   5      680.42      661.41     32.12 o 
  -1  -6   5      481.50      468.72     21.05 o 
   0  -6   5      150.72      142.18      6.83 o 
   1  -6   5       22.33       19.71      2.50 o 
   2  -6   5       78.38       80.11      7.07 o 
   3  -6   5      195.52      186.76     11.78 o 
   4  -6   5       18.61       21.68      4.71 o 
   5  -6   5      181.75      179.22     12.57 o 
   6  -6   5       10.12       10.05      5.50 o 
  -9  -5   5        0.71        0.00      2.67 o 
  -8  -5   5        4.83        2.41      3.53 o 
  -7  -5   5        1.20        0.00      5.34 o 
  -6  -5   5       49.57       41.50      3.77 o 
  -5  -5   5      312.87      277.72     10.08 o 
  -4  -5   5      439.70      462.03     24.90 o 
  -3  -5   5      123.43      130.96      5.54 o 
  -2  -5   5      463.43      464.26     14.49 o 
  -1  -5   5       34.07       32.51      3.61 o 
   0  -5   5      617.16      659.57     28.27 o 
   1  -5   5      138.25      120.48      7.38 o 
   2  -5   5       19.65       16.34      3.61 o 
   3  -5   5       14.35       17.59      4.08 o 
   4  -5   5      689.59      640.40     29.37 o 
   5  -5   5      661.41      599.40     28.59 o 
   6  -5   5       91.34      103.98     10.05 o 
  -9  -4   5       20.69       23.37      3.85 o 
  -8  -4   5       22.93       28.84      3.62 o 
  -7  -4   5      229.77      228.28      9.37 o 
  -6  -4   5      783.17      758.57     23.89 o 
  -5  -4   5     1035.12      999.63     30.13 o 
  -4  -4   5      691.84      685.26     21.03 o 
  -3  -4   5      265.66      258.33      8.77 o 
  -2  -4   5     1072.50     1185.24     34.48 o 
  -1  -4   5      129.23      175.23      6.05 o 
   0  -4   5      371.37      356.62     11.04 o 
   1  -4   5       55.24       47.44      4.08 o 
   2  -4   5      347.76      343.37     16.18 o 
   3  -4   5     1048.97     1037.02     43.82 o 
   4  -4   5       10.28       10.21      3.46 o 
   5  -4   5      300.58      316.67     16.96 o 
   6  -4   5       15.29       14.61      4.87 o 
   7  -4   5       82.67       88.28      9.58 o 
  -9  -3   5       20.38       19.79      3.74 o 
  -8  -3   5      306.79      263.55     16.96 o 
  -7  -3   5      241.38      238.70      9.59 o 
  -6  -3   5      131.79      139.54      7.30 o 
  -5  -3   5      465.94      425.64     26.23 o 
  -4  -3   5      381.53      371.42     12.09 o 
  -3  -3   5     1489.83     1514.07     43.75 o 
  -2  -3   5     3394.62     3559.15    100.83 o 
  -1  -3   5      114.58      112.28      4.33 o 
   0  -3   5      777.68      894.67     48.62 o 
   1  -3   5     1061.43     1011.26     41.47 o 
   2  -3   5       75.85       73.83      5.50 o 
   3  -3   5       72.22       78.22      5.97 o 
   4  -3   5       10.44       13.35      3.61 o 
   5  -3   5      610.68      599.40     27.65 o 
   6  -3   5      185.84      172.78     11.47 o 
   7  -3   5        1.28        1.26      4.24 o 
   8  -3   5        9.60        8.95      5.65 o 
  -9  -2   5      173.64      170.17      8.61 o 
  -8  -2   5      241.89      239.51     13.82 o 
  -7  -2   5      673.94      609.65     20.07 o 
  -6  -2   5       98.95      100.87      5.43 o 
  -5  -2   5       98.19       95.51      7.15 o 
  -4  -2   5     1800.69     1790.58     51.74 o 
  -3  -2   5     1699.38     1754.32     50.35 o 
  -2  -2   5      672.91      708.30     20.81 o 
  -1  -2   5     1854.17     1833.37     52.19 o 
   0  -2   5      360.62      473.59     19.95 o 
   1  -2   5      247.86      283.05     12.72 o 
   2  -2   5      248.12      284.78     13.19 o 
   3  -2   5        1.74        0.00      1.88 o 
   4  -2   5        2.78        1.57      2.83 o 
   5  -2   5       11.99       13.04      3.77 o 
   6  -2   5      164.89      176.08     11.47 o 
   7  -2   5        4.33        1.26      4.08 o 
   8  -2   5       90.02       91.10     10.05 o 
  -9  -1   5       27.12       22.72      4.04 o 
  -8  -1   5      187.60      195.37      9.01 o 
  -7  -1   5       30.88       29.60      3.71 o 
  -6  -1   5       63.21       68.35      4.87 o 
  -5  -1   5      488.63      463.07     15.09 o 
  -4  -1   5     1024.16     1075.23     31.64 o 
  -3  -1   5      642.42      587.30     33.54 o 
  -2  -1   5      772.13      768.58     32.36 o 
  -1  -1   5      843.37      601.92     24.50 o 
   0  -1   5     1232.64     1179.33     47.12 o 
   1  -1   5        1.58        9.85      2.83 o 
   2  -1   5        3.78        2.98      1.73 o 
   3  -1   5      908.86      896.44     37.38 o 
   4  -1   5      673.69      641.34     27.96 o 
   5  -1   5        4.91        9.74      3.61 o 
   6  -1   5       72.71       67.23      7.54 o 
   7  -1   5        0.49        3.93      4.24 o 
   8  -1   5      167.21      176.71     12.88 o 
   9  -1   5       36.31       29.37      7.38 o 
  -9   0   5      161.36      172.77      9.21 o 
  -8   0   5       34.30       34.77      4.33 o 
  -7   0   5      247.26      236.26      9.83 o 
  -6   0   5      489.39      458.15     21.99 o 
  -5   0   5       99.85       68.96      5.50 o 
  -4   0   5     1328.86     1293.37     37.56 o 
  -3   0   5      839.67      858.53     20.42 o 
  -2   0   5      571.43      587.59     14.02 o 
  -1   0   5    10845.12    10853.99    250.14 o 
   0   0   5      357.64      410.94     13.59 o 
   1   0   5      885.83      911.20     36.60 o 
   2   0   5      154.74      138.86      7.07 o 
   3   0   5      294.89      311.64     14.29 o 
   4   0   5      775.12      780.51     33.30 o 
   5   0   5      386.10      369.29     17.91 o 
   6   0   5        6.61        0.94      4.08 o 
   7   0   5       94.08       81.84      8.17 o 
   8   0   5        9.99       13.19      5.65 o 
   9   0   5        2.00        0.00      4.87 o 
  -9   1   5       13.84        8.01      5.81 o 
  -8   1   5       37.80       35.76      4.50 o 
  -7   1   5       96.39       99.15      6.16 o 
  -5   1   5      291.13      281.71      7.95 o 
  -4   1   5       25.07       21.90      1.80 o 
  -3   1   5       36.70       30.79      3.61 o 
  -2   1   5     4992.29     5202.88    119.32 o 
  -1   1   5     1047.78     1202.00     44.77 o 
   0   1   5      680.80      721.41     24.27 o 
   1   1   5      482.40      546.77     15.99 o 
   2   1   5      898.64      924.55     37.54 o 
   3   1   5       50.57       33.61      3.77 o 
   4   1   5       55.90       54.98      5.18 o 
   5   1   5      324.70      334.10     16.81 o 
   6   1   5     1655.54     1572.65     65.66 o 
   7   1   5      160.30      156.92     11.15 o 
   8   1   5       10.28        6.91      5.18 o 
   9   1   5       16.41        4.08      5.03 o 
  -8   2   5       37.92       40.21      7.38 o 
  -7   2   5       40.08       47.44      6.60 o 
  -6   2   5       27.40       32.02      3.77 o 
  -5   2   5       59.26       65.82      3.41 o 
  -4   2   5     1004.47     1002.69     24.17 o 
  -3   2   5      694.44      757.80     18.34 o 
  -2   2   5      163.24      146.08      4.31 o 
  -1   2   5     1030.67     1031.78     29.37 o 
   0   2   5     1306.56     1350.23     54.51 o 
   1   2   5      111.66       92.97      3.49 o 
   2   2   5     1892.15     2023.28     57.20 o 
   3   2   5      331.34      386.90     13.12 o 
   4   2   5     1019.20     1017.95     29.93 o 
   5   2   5      134.55      155.19      9.90 o 
   6   2   5        0.32        0.00      4.08 o 
   7   2   5       25.83       25.76      5.50 o 
   8   2   5        6.42        7.70      4.40 o 
   9   2   5        1.94        0.00      4.71 o 
  -8   3   5       14.24        6.13      5.81 o 
  -7   3   5       26.25       21.52      5.81 o 
  -6   3   5        5.12        8.34      2.23 o 
  -5   3   5      219.40      199.32      6.48 o 
  -4   3   5        0.01        0.76      1.47 o 
  -3   3   5     1057.55     1069.16     25.57 o 
  -2   3   5     2615.47     2797.09     64.74 o 
  -1   3   5        0.83        3.48      1.07 o 
   0   3   5       86.51       71.74      2.59 o 
   1   3   5       55.89       52.84      5.03 o 
   2   3   5       34.53       26.77      2.05 o 
   3   3   5     2973.26     3294.67     92.63 o 
   4   3   5     1116.68     1371.35     48.46 o 
   5   3   5      136.88      140.81      5.97 o 
   6   3   5      160.17      146.24      9.90 o 
   7   3   5        4.21        8.23      2.64 o 
   8   3   5      224.23      221.32     13.82 o 
   9   3   5        7.10       10.21      5.50 o 
  10   3   5      110.25      111.84     11.15 o 
  -6   4   5        2.02        0.18      2.36 o 
  -5   4   5      149.05      149.85      9.11 o 
  -4   4   5     1467.65     1479.92     64.25 o 
  -3   4   5      151.16      154.75      5.02 o 
  -2   4   5      821.43      868.43     20.88 o 
  -1   4   5      130.67      120.92      7.15 o 
   0   4   5       85.52       90.33      7.78 o 
   1   4   5       26.29       18.57      1.54 o 
   2   4   5     2435.76     2682.68     98.64 o 
   3   4   5      447.09      513.45     31.18 o 
   4   4   5     1501.41     1699.44     48.70 o 
   5   4   5      113.74      111.21      7.85 o 
   6   4   5       32.33       37.76      4.87 o 
   7   4   5       43.80       30.30      7.38 o 
   8   4   5      294.60      292.48     16.65 o 
   9   4   5      210.45      197.29     13.51 o 
  10   4   5      115.86      116.87     11.31 o 
  -6   5   5      220.36      249.12     13.98 o 
  -4   5   5        4.71        5.26      2.22 o 
  -3   5   5      411.39      407.30     10.85 o 
  -2   5   5       37.95       39.78      2.36 o 
  -1   5   5       54.09       72.29      2.76 o 
   0   5   5      824.60      778.59     22.75 o 
   1   5   5      132.24      150.61     11.39 o 
   2   5   5      472.76      450.11     23.33 o 
   3   5   5      277.58      282.04     20.26 o 
   4   5   5        1.81        0.70      2.51 o 
   5   5   5      332.74      341.48     16.49 o 
   6   5   5      142.30      173.14      7.29 o 
   7   5   5        3.32        2.98      4.40 o 
   8   5   5      156.42      168.86     12.09 o 
   9   5   5        0.03        0.16      4.40 o 
  10   5   5       55.46       51.84      8.01 o 
  -6   6   5       62.17       76.65      7.54 o 
  -5   6   5      104.23      121.42      9.11 o 
  -4   6   5      297.02      301.90     15.86 o 
  -3   6   5      161.66      148.59      9.90 o 
  -2   6   5      506.29      524.01     24.19 o 
  -1   6   5      560.91      584.55     14.58 o 
   0   6   5        1.09        3.46      1.26 o 
   1   6   5        7.47        6.44      1.26 o 
   2   6   5        7.31        3.31      1.49 o 
   3   6   5      103.96       91.64      5.97 o 
   4   6   5      345.56      356.26     11.66 o 
   5   6   5        1.27        0.16      2.12 o 
   6   6   5      543.89      583.65     18.49 o 
   7   6   5      239.40      229.80     13.19 o 
   8   6   5        4.62       14.29      5.03 o 
   9   6   5       65.95       66.91      8.17 o 
  -5   7   5        8.19       20.26      4.87 o 
  -4   7   5        0.44        0.00      3.46 o 
  -3   7   5      298.75      310.23     16.49 o 
  -2   7   5      104.25      100.21      8.33 o 
  -1   7   5     1227.00     1240.75     52.31 o 
   0   7   5      259.51      237.14      8.87 o 
   1   7   5      106.50      126.00      5.21 o 
   2   7   5      147.90      130.37      5.28 o 
   3   7   5      781.29      721.96     25.29 o 
   4   7   5        7.37       10.40      2.08 o 
   5   7   5      111.82       49.32      4.56 o 
   6   7   5        2.49        0.88      3.14 o 
   7   7   5      487.46      497.62     23.56 o 
   8   7   5       65.69       68.96      7.54 o 
   9   7   5        7.78        5.50      4.08 o 
  -4   8   5      105.71      108.38      8.95 o 
  -3   8   5        6.91       12.57      4.24 o 
  -2   8   5      795.49      819.16     36.60 o 
  -1   8   5        5.70        5.97      4.08 o 
   0   8   5      198.46      189.43     11.47 o 
   1   8   5      132.57      131.92      5.66 o 
   2   8   5       20.32       25.25      3.61 o 
   3   8   5       95.47       96.81      6.60 o 
   4   8   5      242.19      238.10      9.27 o 
   6   8   5      504.05      523.22     24.03 o 
   7   8   5        1.16        0.00      2.83 o 
   8   8   5       75.45       85.76      8.01 o 
   9   8   5       34.23       44.92      6.13 o 
  -3   9   5      173.38      173.88     11.94 o 
  -2   9   5        0.80        1.41      3.46 o 
  -1   9   5       12.61        8.64      4.40 o 
   0   9   5        1.93        3.14      3.93 o 
   1   9   5        0.37        3.61      3.93 o 
   2   9   5       90.49      107.28      8.17 o 
   3   9   5       10.27       10.11      2.12 o 
   4   9   5       17.28       20.39      2.52 o 
   5   9   5      722.82      675.90     29.37 o 
   6   9   5      114.07      108.23      7.85 o 
   7   9   5       38.36       41.94      5.18 o 
   8   9   5        1.95        0.00      2.98 o 
  -2  10   5      117.23      121.11     10.21 o 
  -1  10   5        9.93        7.38      4.71 o 
   0  10   5       37.13       32.51      5.97 o 
   1  10   5       81.95       92.36      8.64 o 
   2  10   5      100.47       90.48      8.01 o 
   3  10   5       93.61      106.81      8.95 o 
   4  10   5      124.80      118.40      5.88 o 
   5  10   5       70.40       72.26      5.81 o 
   6  10   5      118.98      118.44      8.01 o 
   7  10   5        1.23        0.94      2.98 o 
   0  11   5       44.39       53.72      7.38 o 
   1  11   5        4.08        0.00      4.08 o 
   2  11   5        0.77        0.47      3.61 o 
   3  11   5        0.13        0.00      3.77 o 
   4  11   5       70.96       72.57      7.70 o 
   6  11   5       19.65       24.66      4.08 o 
  -4 -10   6      214.16      221.32     13.35 o 
  -3 -10   6       12.63       14.77      4.40 o 
  -2 -10   6      109.53      120.48      9.11 o 
  -6  -9   6       12.97       16.18      4.24 o 
  -5  -9   6       12.97       16.02      3.93 o 
  -4  -9   6      108.71      112.62      8.33 o 
  -3  -9   6      143.52      170.59     10.84 o 
  -2  -9   6        0.99        0.00      2.83 o 
  -1  -9   6        4.36        3.14      3.14 o 
   0  -9   6       21.18       17.12      4.08 o 
   1  -9   6        5.55        4.40      3.77 o 
  -7  -8   6       41.35       50.11      5.65 o 
  -6  -8   6       12.35       11.00      3.46 o 
  -5  -8   6       60.31       60.00      5.81 o 
  -4  -8   6       43.01       44.92      5.03 o 
  -3  -8   6      214.81      226.35     12.41 o 
  -2  -8   6       16.50       17.44      3.93 o 
  -1  -8   6       38.81       39.27      5.03 o 
   0  -8   6       83.14       80.89      6.75 o 
   1  -8   6      158.07      180.48     11.15 o 
   2  -8   6       44.17       37.23      5.65 o 
   3  -8   6       18.30       25.13      5.65 o 
  -8  -7   6        0.73        0.00      3.85 o 
  -7  -7   6       71.70       66.55      4.98 o 
  -6  -7   6        9.44       13.04      2.81 o 
  -5  -7   6       28.82       24.19      3.77 o 
  -4  -7   6       98.58      102.10      7.54 o 
  -3  -7   6      102.20       85.14      6.75 o 
  -2  -7   6        0.59        0.31      2.36 o 
  -1  -7   6       42.86       38.33      4.71 o 
   0  -7   6      104.09       99.12      7.23 o 
   1  -7   6       66.17       60.79      5.81 o 
   2  -7   6      145.92      158.33     10.52 o 
   3  -7   6       19.85       21.52      5.18 o 
   4  -7   6       69.27       67.39      7.70 o 
  -8  -6   6        1.79        3.39      2.61 o 
  -7  -6   6        3.31        2.70      2.54 o 
  -6  -6   6      287.58      278.00     10.65 o 
  -5  -6   6      103.14      104.71      5.43 o 
  -4  -6   6      234.39      201.61      8.04 o 
  -3  -6   6       79.03       95.19      6.75 o 
  -2  -6   6      258.92      253.21     12.88 o 
  -1  -6   6      608.38      634.90     27.80 o 
   0  -6   6      171.83      178.75     10.05 o 
   1  -6   6       16.73       20.11      3.61 o 
   2  -6   6      126.93      102.41      7.85 o 
   3  -6   6      632.30      573.80     27.02 o 
   4  -6   6      136.83      130.37     10.21 o 
   5  -6   6       29.53       19.79      5.50 o 
  -9  -5   6       93.09       93.69     11.39 o 
  -8  -5   6       31.19       28.96      9.97 o 
  -7  -5   6       19.02       20.03      3.05 o 
  -6  -5   6       24.71       31.23      3.34 o 
  -5  -5   6       22.71       24.59      3.02 o 
  -4  -5   6        7.30        2.83      2.04 o 
  -3  -5   6      524.57      531.98     16.71 o 
  -2  -5   6      547.70      571.03     17.55 o 
  -1  -5   6      306.60      316.67     14.92 o 
   0  -5   6       91.11      107.13      6.75 o 
   1  -5   6      649.09      683.76     29.69 o 
   2  -5   6       13.38       16.81      3.46 o 
   3  -5   6       10.36        7.07      3.30 o 
   4  -5   6      127.47       89.85      7.85 o 
   5  -5   6      126.17      146.08     11.00 o 
   6  -5   6        1.00        0.00      4.08 o 
  -9  -4   6       10.86       13.52      3.31 o 
  -8  -4   6       11.27        6.51      2.99 o 
  -7  -4   6       64.39       65.72      4.79 o 
  -6  -4   6       21.25       28.66      5.65 o 
  -5  -4   6      906.10      909.37     27.79 o 
  -4  -4   6       75.47       76.97      4.11 o 
  -3  -4   6     1979.96     1997.52     57.57 o 
  -2  -4   6      344.48      331.83     10.72 o 
  -1  -4   6       48.75       44.92      3.77 o 
   0  -4   6       11.54        5.61      1.09 o 
   1  -4   6       34.02       26.55      3.30 o 
   2  -4   6       28.50       26.39      3.61 o 
   3  -4   6       48.62       56.23      5.97 o 
   4  -4   6       67.24       73.83      6.91 o 
   5  -4   6        8.80       13.82      4.71 o 
   6  -4   6      281.95      254.94     15.39 o 
   7  -4   6        8.44       13.35      5.65 o 
  -9  -3   6       14.90       23.32      8.87 o 
  -8  -3   6       17.20       24.02      7.38 o 
  -7  -3   6       25.85       29.84      3.51 o 
  -6  -3   6      309.54      289.49     10.73 o 
  -5  -3   6       23.69       26.11      3.14 o 
  -4  -3   6      502.40      470.94     14.92 o 
  -3  -3   6       81.88       82.07      3.82 o 
  -2  -3   6      399.39      379.23     11.88 o 
  -1  -3   6      251.00      211.44     12.33 o 
   0  -3   6      749.60      870.83     35.97 o 
   1  -3   6     1008.96     1052.10     43.20 o 
   2  -3   6      735.58      744.07     31.57 o 
   3  -3   6      146.01      143.88      8.80 o 
   4  -3   6      296.57      275.98     14.61 o 
   5  -3   6       90.28       90.16      7.85 o 
   6  -3   6       29.21       35.03      5.97 o 
   7  -3   6      200.86      198.55     13.35 o 
  -9  -2   6        0.22        0.00      3.05 o 
  -8  -2   6      276.78      266.95     13.74 o 
  -7  -2   6      309.99      302.23     25.84 o 
  -6  -2   6       82.16       84.09      4.87 o 
  -5  -2   6      288.95      266.39     10.21 o 
  -4  -2   6      111.01      100.12      6.91 o 
  -3  -2   6      723.38      713.72     21.31 o 
  -2  -2   6      324.93      281.39      9.10 o 
  -1  -2   6      192.45      197.99      6.61 o 
   0  -2   6     2676.86     2645.49    104.93 o 
   1  -2   6       60.14       35.97      3.61 o 
   2  -2   6     1198.12     1231.17     50.26 o 
   3  -2   6       65.61       74.14      5.65 o 
   4  -2   6        0.51        0.31      2.51 o 
   5  -2   6      282.78      278.65     14.92 o 
   6  -2   6       33.77       42.41      6.28 o 
   7  -2   6        9.22        6.60      4.40 o 
   8  -2   6      156.83      159.28     12.41 o 
  -9  -1   6      534.39      496.39     26.62 o 
  -8  -1   6        1.79        0.37      2.82 o 
  -7  -1   6       31.38       24.20      3.55 o 
  -6  -1   6      141.07      132.85      6.40 o 
  -5  -1   6       71.30       65.88      4.04 o 
  -4  -1   6     1071.03      990.37     42.41 o 
  -2  -1   6      281.08      338.10     10.47 o 
  -1  -1   6      527.64      523.72     15.66 o 
   0  -1   6      164.64      189.28      8.48 o 
   1  -1   6      600.29      571.60     23.72 o 
   2  -1   6      645.72      620.14     26.07 o 
   3  -1   6      702.99      698.21     29.69 o 
   4  -1   6     1479.30     1538.25     63.14 o 
   5  -1   6       40.39       42.57      5.03 o 
   6  -1   6       86.76       71.47      7.38 o 
   7  -1   6      408.09      388.45     20.42 o 
   8  -1   6      139.47      121.73     10.68 o 
  -9   0   6       65.27       67.70      9.42 o 
  -8   0   6        0.42        0.00      5.18 o 
  -7   0   6        2.61        0.08      2.91 o 
  -6   0   6      306.72      296.72     16.34 o 
  -5   0   6      108.86       79.48      5.81 o 
  -4   0   6      307.37      322.02      8.40 o 
  -3   0   6     1601.83     1655.94     38.61 o 
  -2   0   6     2853.90     2993.32     68.99 o 
  -1   0   6       69.16       64.35      2.55 o 
   0   0   6     1172.34     1144.04     34.32 o 
   1   0   6      323.83      362.22     15.39 o 
   2   0   6     1108.03     1125.77     45.71 o 
   3   0   6     1733.21     1763.34     71.16 o 
   4   0   6      906.31      903.51     38.17 o 
   5   0   6      779.37      766.85     33.61 o 
   6   0   6      416.82      428.51     21.21 o 
   7   0   6       12.91        8.48      4.87 o 
   8   0   6      673.44      636.16     31.10 o 
   9   0   6        7.84        6.91      5.34 o 
  -8   1   6       35.43       25.29      6.75 o 
  -6   1   6      321.06      299.58     11.14 o 
  -5   1   6      214.02      226.20     13.90 o 
  -4   1   6       91.27       81.45      3.20 o 
  -3   1   6      251.97      303.74      7.94 o 
  -2   1   6     6560.29     6759.07    155.19 o 
  -1   1   6     1958.69     2146.97     60.14 o 
   0   1   6      520.73      621.01     17.93 o 
   1   1   6      754.43      775.95     22.43 o 
   2   1   6     1136.73     1292.93     36.98 o 
   3   1   6       10.43       13.19      2.67 o 
   4   1   6      505.31      451.28     20.42 o 
   5   1   6      481.30      521.81     23.88 o 
   6   1   6      511.99      502.17     24.19 o 
   7   1   6       41.40       37.23      6.28 o 
   8   1   6       28.43       20.73      5.50 o 
   9   1   6       62.50       59.69      8.17 o 
  -8   2   6        2.69        3.30      5.03 o 
  -7   2   6        0.49        0.00      4.24 o 
  -5   2   6       59.74       60.34      3.30 o 
  -4   2   6      614.38      655.26     16.28 o 
  -3   2   6      306.88      302.85      8.00 o 
  -2   2   6      109.72      120.84      4.40 o 
  -1   2   6      280.64      246.14     11.47 o 
   0   2   6     1347.89     1355.26     54.82 o 
   1   2   6     1293.16     1381.63     39.20 o 
   2   2   6     1771.57     1761.92     50.03 o 
   3   2   6      666.17      655.02     19.71 o 
   4   2   6      295.11      390.21     12.66 o 
   5   2   6     1765.53     1840.00     75.40 o 
   6   2   6      280.49      268.13     14.77 o 
   7   2   6       97.42       96.13      8.80 o 
   8   2   6       20.52       16.65      5.18 o 
   9   2   6       50.29       50.26      7.70 o 
  -8   3   6        0.93        0.00      5.18 o 
  -7   3   6        0.51        0.00      4.71 o 
  -6   3   6       10.53       10.68      4.56 o 
  -5   3   6      543.46      558.31     18.77 o 
  -4   3   6     1167.16     1201.44     28.89 o 
  -3   3   6       49.46       37.77      2.34 o 
  -2   3   6       31.40       28.12      2.48 o 
  -1   3   6       31.26       31.87      1.81 o 
   0   3   6      219.49      230.90     11.00 o 
   1   3   6     1533.20     1451.11     41.14 o 
   2   3   6      321.15      353.42     31.02 o 
   3   3   6     1796.68     1723.41     49.26 o 
   4   3   6      349.93      406.81     14.69 o 
   5   3   6       41.13       33.23      3.09 o 
   6   3   6      247.29      247.38      9.36 o 
   7   3   6      200.27      180.80     11.78 o 
   8   3   6      232.06      222.58     13.98 o 
   9   3   6      110.60      119.69     10.52 o 
  -6   4   6      110.43      121.29      7.07 o 
  -5   4   6        3.31        3.36      2.10 o 
  -4   4   6      223.62      205.24      7.94 o 
  -3   4   6     1153.32     1182.94     49.17 o 
  -2   4   6       69.59       70.21      3.43 o 
  -1   4   6      615.02      653.53     29.29 o 
   0   4   6        0.60        4.30      0.87 o 
   1   4   6        0.22        2.15      0.86 o 
   2   4   6     2707.17     2732.58     76.80 o 
   3   4   6       60.45       72.65     12.33 o 
   4   4   6      757.98      766.19     24.74 o 
   5   4   6       34.70       29.11      2.98 o 
   6   4   6       42.19       48.22      5.97 o 
   7   4   6      312.67      296.75     18.85 o 
   8   4   6       41.57       41.31      6.28 o 
   9   4   6      125.23      131.79     11.31 o 
  10   4   6       67.77       59.53      8.64 o 
  -6   5   6        0.05        1.73      3.14 o 
  -5   5   6       18.57       14.92      3.77 o 
  -4   5   6        1.26        1.99      1.92 o 
  -3   5   6       40.96       41.86      3.44 o 
  -2   5   6      182.54      173.91      6.81 o 
  -1   5   6       10.50       14.58      1.69 o 
   0   5   6      711.09      683.18     34.40 o 
   1   5   6        0.42        6.48      1.65 o 
   2   5   6       10.16       10.33      1.37 o 
   3   5   6      853.40      834.92     24.65 o 
   4   5   6        0.63        1.88      1.78 o 
   5   5   6        1.49        1.94      1.96 o 
   6   5   6       30.91       29.37      5.34 o 
   7   5   6      133.81      136.57      6.57 o 
   8   5   6      260.40      281.01     16.34 o 
   9   5   6      360.31      352.32     19.79 o 
  -6   6   6       40.35       44.30      5.97 o 
  -5   6   6        0.21        0.79      3.14 o 
  -4   6   6       12.57       13.35      4.08 o 
  -3   6   6        0.40        0.00      3.30 o 
  -2   6   6        3.58        4.56      3.30 o 
  -1   6   6      750.22      764.83     23.32 o 
   0   6   6      574.40      568.54     17.13 o 
   1   6   6       45.06       57.18      2.99 o 
   2   6   6       33.31       45.79      2.69 o 
   3   6   6       12.53        8.49      2.36 o 
   4   6   6      499.12      516.81     28.35 o 
   5   6   6      305.55      332.23     11.44 o 
   6   6   6      253.77      234.39     11.78 o 
   7   6   6      643.98      744.39     33.30 o 
   8   6   6      170.92      166.34     11.78 o 
   9   6   6      214.51      242.53     14.92 o 
  -5   7   6       77.16       91.10      8.48 o 
  -4   7   6       65.45       75.87      7.70 o 
  -3   7   6       11.89       10.84      4.08 o 
  -2   7   6      248.62      238.13     13.67 o 
  -1   7   6        1.77        2.20      3.93 o 
   0   7   6      243.65      236.71     13.04 o 
   1   7   6        9.26       10.19      1.64 o 
   2   7   6       68.96       68.40      3.63 o 
   3   7   6      194.73      193.01      7.00 o 
   4   7   6       55.86       67.32      6.91 o 
   5   7   6       41.32       42.61      3.61 o 
   6   7   6      705.61      682.62     21.38 o 
   7   7   6       31.38       26.39      4.71 o 
   8   7   6        0.27        0.00      3.30 o 
   9   7   6        1.11        3.61      3.93 o 
  -4   8   6       26.21       38.96      6.28 o 
  -3   8   6       39.56       50.11      6.60 o 
  -2   8   6       24.53       27.49      5.18 o 
  -1   8   6       12.14        9.58      4.40 o 
   0   8   6       44.66       48.54      5.97 o 
   1   8   6      324.57      352.95     17.91 o 
   2   8   6        9.97       15.86      4.24 o 
   3   8   6       36.05       33.90      2.78 o 
   4   8   6      145.55      113.59      5.25 o 
   5   8   6      261.41      270.86      9.82 o 
   6   8   6        0.70        0.00      2.75 o 
   7   8   6      229.39      246.30     13.82 o 
   8   8   6       12.21       14.14      4.24 o 
   9   8   6       23.64       27.96      5.50 o 
  -3   9   6      513.47      560.29     27.65 o 
  -2   9   6       24.76       34.56      6.13 o 
  -1   9   6       16.23       11.62      4.24 o 
   0   9   6        0.25        0.00      3.93 o 
   1   9   6      252.33      258.08     14.77 o 
   2   9   6        5.61        8.33      4.24 o 
   3   9   6        3.09        3.14      3.61 o 
   4   9   6        5.98        2.69      1.88 o 
   5   9   6       13.12       20.82      2.87 o 
   6   9   6      135.44      136.97      8.80 o 
   7   9   6       27.21       23.40      4.40 o 
   8   9   6       91.35       90.63      7.70 o 
  -2  10   6      161.67      174.51     12.25 o 
  -1  10   6      175.21      201.37     13.35 o 
   0  10   6      126.07      124.56      9.74 o 
   1  10   6        0.56        0.00      4.08 o 
   2  10   6        9.17       13.82      4.71 o 
   3  10   6      216.66      203.73     12.72 o 
   4  10   6       87.84       93.77      8.48 o 
   5  10   6       75.81       73.61      4.57 o 
   6  10   6       20.69       25.29      3.93 o 
   7  10   6       85.24       84.66      7.07 o 
   0  11   6       28.15       36.91      6.60 o 
   1  11   6        0.61        0.00      4.08 o 
   2  11   6       20.01       31.73      6.13 o 
   3  11   6       78.05       87.81      8.80 o 
   4  11   6        3.35        0.00      4.24 o 
  -5  -9   7       45.74       54.66      6.28 o 
  -4  -9   7       27.61       23.88      4.71 o 
  -3  -9   7      308.64      316.82     16.81 o 
  -2  -9   7      122.58      129.75      9.58 o 
  -1  -9   7        7.09        1.41      3.14 o 
   0  -9   7        0.20        0.00      2.83 o 
   1  -9   7        0.24        0.00      3.46 o 
  -7  -8   7       30.73       35.81      5.03 o 
  -6  -8   7       13.17       15.39      3.93 o 
  -5  -8   7        6.55        4.71      3.30 o 
  -4  -8   7       14.37       16.81      3.61 o 
  -3  -8   7       10.76        4.56      2.83 o 
  -2  -8   7        0.17        0.00      2.67 o 
  -1  -8   7      133.02      135.71      9.11 o 
   0  -8   7       12.38       12.25      3.77 o 
   1  -8   7      133.63      139.17      9.74 o 
   2  -8   7       50.01       52.62      6.60 o 
   3  -8   7       41.42       40.05      6.44 o 
  -7  -7   7      117.96      116.42      7.78 o 
  -6  -7   7      108.25       86.71      6.91 o 
  -5  -7   7      318.08      335.20     16.65 o 
  -4  -7   7       11.79       10.37      2.98 o 
  -3  -7   7       22.57       24.50      3.93 o 
  -2  -7   7      910.17      944.97     40.37 o 
  -1  -7   7      177.44      182.84     10.68 o 
   0  -7   7      325.20      315.88     16.02 o 
   1  -7   7        0.39        2.51      2.98 o 
   2  -7   7       60.64       58.75      6.60 o 
   3  -7   7      160.42      151.11     11.00 o 
   4  -7   7        1.16        0.94      3.93 o 
  -8  -6   7       21.55       23.82      4.01 o 
  -7  -6   7       92.22       81.18      5.32 o 
  -6  -6   7        0.66        0.00      1.95 o 
  -5  -6   7      444.57      456.30     15.47 o 
  -4  -6   7      316.94      312.57     11.19 o 
  -3  -6   7      915.50      930.68     39.43 o 
  -2  -6   7      258.95      276.77     13.82 o 
  -1  -6   7      780.81      796.38     34.24 o 
   0  -6   7      342.72      352.01     16.96 o 
   1  -6   7       27.87       27.80      4.08 o 
   2  -6   7      146.98      137.13      9.42 o 
   3  -6   7       27.13       30.94      5.34 o 
   4  -6   7      192.60      188.49     12.41 o 
   5  -6   7       35.58       39.58      6.44 o 
  -8  -5   7      134.15      140.74      7.93 o 
  -7  -5   7        1.21        1.73      5.42 o 
  -6  -5   7      400.35      375.01     13.33 o 
  -5  -5   7       67.29       62.68      4.11 o 
  -4  -5   7       21.17       14.47      2.41 o 
  -3  -5   7      274.69      275.25     10.84 o 
  -2  -5   7      441.47      423.82     13.61 o 
  -1  -5   7      190.21      217.39     11.31 o 
   0  -5   7     1185.42     1210.90     50.26 o 
   1  -5   7       67.53       72.41      5.97 o 
   2  -5   7      199.40      195.09     11.47 o 
   3  -5   7       63.38       62.83      6.44 o 
   4  -5   7      126.04      125.03      9.58 o 
   5  -5   7        3.67        4.56      4.56 o 
   6  -5   7        0.89        0.00      3.61 o 
  -9  -4   7        7.06        4.73      2.81 o 
  -8  -4   7       55.23       40.82      4.10 o 
  -7  -4   7      164.30      152.81      9.58 o 
  -6  -4   7      194.56      189.91      8.09 o 
  -5  -4   7       21.33       23.21      2.67 o 
  -4  -4   7       51.58       44.44      7.85 o 
  -3  -4   7        7.08        9.74      1.77 o 
  -2  -4   7      949.87     1060.57     31.21 o 
  -1  -4   7     1007.50     1058.16     31.04 o 
   0  -4   7        0.25        3.01      1.65 o 
   1  -4   7      980.86     1007.18     41.94 o 
   2  -4   7        4.22       13.82      3.46 o 
   3  -4   7       39.69       37.70      4.87 o 
   4  -4   7      252.37      255.56     14.29 o 
   5  -4   7      156.12      152.21     11.00 o 
   6  -4   7      121.33      113.57     10.21 o 
   7  -4   7       35.95       28.90      6.44 o 
  -9  -3   7       79.23       80.46      7.30 o 
  -8  -3   7      357.76      327.47     17.20 o 
  -7  -3   7        0.35        0.44      2.21 o 
  -6  -3   7       45.59       54.83      8.95 o 
  -5  -3   7      223.99      202.37      7.85 o 
  -4  -3   7      151.35      150.65      6.03 o 
  -3  -3   7     1942.41     2055.33     59.12 o 
  -2  -3   7        3.98        0.00      1.05 o 
  -1  -3   7       44.18       48.20      2.66 o 
   0  -3   7      192.64      180.95      9.11 o 
   1  -3   7       53.38       39.43      3.77 o 
   2  -3   7      839.19      814.60     34.56 o 
   3  -3   7       71.49       69.11      5.97 o 
   4  -3   7      839.97      754.28     33.30 o 
   5  -3   7      501.00      506.57     24.35 o 
   6  -3   7      163.50      160.38     11.31 o 
   7  -3   7        4.27        3.93      4.56 o 
  -9  -2   7        1.17        2.30      3.08 o 
  -8  -2   7      132.40      121.09      6.60 o 
  -7  -2   7      271.87      258.04     10.15 o 
  -6  -2   7      185.94      180.40     10.76 o 
  -5  -2   7       61.07       67.70      4.95 o 
  -4  -2   7      399.01      396.88     12.86 o 
  -3  -2   7       31.75       42.51      2.01 o 
  -2  -2   7      890.59      934.60     22.24 o 
  -1  -2   7       97.82       71.69     12.96 o 
   0  -2   7      204.84      194.93      9.27 o 
   1  -2   7     1170.00     1080.85     44.14 o 
   2  -2   7      178.29      203.26     10.37 o 
   3  -2   7        0.34        0.00      2.04 o 
   4  -2   7       63.16       61.42      6.28 o 
   5  -2   7       34.19       29.22      4.87 o 
   6  -2   7      270.09      262.63     15.24 o 
   7  -2   7       75.52       72.57      8.17 o 
   8  -2   7       18.26       25.13      6.13 o 
  -9  -1   7       19.56       26.70      7.38 o 
  -8  -1   7      217.62      208.85      9.26 o 
  -7  -1   7        0.67        0.82      2.44 o 
  -6  -1   7      175.31      174.35      7.34 o 
  -5  -1   7      146.91      123.31      8.48 o 
  -4  -1   7       24.33       10.21      1.88 o 
  -3  -1   7       22.10       24.44      1.56 o 
  -2  -1   7       65.10       69.80      4.69 o 
  -1  -1   7     2658.32     2862.70     81.51 o 
   0  -1   7      594.00      536.26     22.30 o 
   1  -1   7      671.99      717.60     20.99 o 
   2  -1   7     1204.97     1126.40     46.02 o 
   3  -1   7      198.57      197.60     10.37 o 
   4  -1   7       17.13       10.37      3.14 o 
   5  -1   7      239.19      233.73     13.04 o 
   6  -1   7       23.04       20.11      4.71 o 
   7  -1   7        1.09        1.57      3.93 o 
   8  -1   7       24.48       26.39      6.13 o 
  -9   0   7       70.82       63.77      8.80 o 
  -8   0   7       94.82      106.66     10.52 o 
  -7   0   7        1.44        0.86      1.20 o 
  -6   0   7      205.42      194.85      8.07 o 
  -5   0   7        0.60        0.00      1.74 o 
  -4   0   7        0.28        0.00      1.57 o 
  -3   0   7       63.34       57.88      2.38 o 
  -2   0   7     4284.57     4560.61    104.78 o 
  -1   0   7      973.27     1009.33     51.13 o 
   0   0   7      820.19      849.57     24.43 o 
   1   0   7        4.48       15.55      2.04 o 
   2   0   7      214.32      207.34      9.90 o 
   3   0   7     1740.71     1789.73     72.26 o 
   4   0   7      204.70      215.51     11.47 o 
   5   0   7      128.72      133.83      8.95 o 
   6   0   7      171.81      157.08     10.68 o 
   7   0   7      137.03      109.95      9.42 o 
   8   0   7        3.86        3.30      4.56 o 
   9   0   7       30.39       34.40      6.91 o 
  -8   1   7        0.38        0.94      4.71 o 
  -7   1   7        0.85        3.14      4.08 o 
  -6   1   7        2.18        0.00      2.39 o 
  -5   1   7       16.93       15.21      3.06 o 
  -4   1   7      213.24      203.10      5.93 o 
  -3   1   7     1803.04     1917.87     44.66 o 
  -2   1   7      295.68      280.57      7.23 o 
  -1   1   7     2096.94     2194.99    111.29 o 
   0   1   7     1601.96     1735.06     69.74 o 
   1   1   7      317.90      322.91     10.05 o 
   2   1   7      113.51       98.64      4.22 o 
   3   1   7       97.00      133.04      7.54 o 
   4   1   7      383.48      359.86     17.12 o 
   5   1   7     1523.11     1407.25     58.43 o 
   6   1   7      117.37      139.64     10.05 o 
   7   1   7       63.08       66.29      7.70 o 
   8   1   7       33.36       32.20      6.60 o 
   9   1   7        4.31        1.10      4.87 o 
  -8   2   7      150.91      147.65     12.25 o 
  -7   2   7        2.27        0.94      4.40 o 
  -6   2   7       12.79       16.18      4.40 o 
  -5   2   7      111.54      131.42      6.60 o 
  -4   2   7       25.31       26.64      2.08 o 
  -3   2   7        0.37        0.00      0.99 o 
  -2   2   7      356.66      377.55      9.49 o 
  -1   2   7      370.83      429.92     18.69 o 
   0   2   7     1131.32     1101.25     31.48 o 
   1   2   7       26.59       19.86      6.44 o 
   2   2   7     1114.00     1189.42     34.26 o 
   3   2   7        1.42       12.18      2.05 o 
   4   2   7      936.57     1003.33     29.77 o 
   6   2   7      572.90      573.64     26.70 o 
   7   2   7       46.02       41.63      6.44 o 
   8   2   7       10.48        7.23      4.87 o 
   9   2   7       14.85       19.32      6.28 o 
  -8   3   7       32.92       29.06      7.38 o 
  -7   3   7       58.48       50.58      7.07 o 
  -6   3   7       20.83       24.98      5.18 o 
  -5   3   7       95.45       96.17      6.60 o 
  -4   3   7     1077.32     1138.37     33.97 o 
  -3   3   7      306.57      327.35     11.05 o 
  -2   3   7      157.82      197.32      5.49 o 
  -1   3   7      336.21      306.93     14.29 o 
   0   3   7      219.54      217.24     10.68 o 
   1   3   7      218.38      224.45      7.34 o 
   2   3   7      803.87      786.82     23.21 o 
   3   3   7     2362.04     2675.31     75.69 o 
   4   3   7      178.70      150.59      7.23 o 
   5   3   7      351.27      383.22     12.93 o 
   6   3   7        0.18        2.45      2.98 o 
   7   3   7      291.48      269.82     10.41 o 
   8   3   7       40.66       37.13      4.16 o 
   9   3   7      147.91      162.89     12.41 o 
  -7   4   7       31.63       35.81      6.91 o 
  -6   4   7       76.85       75.40      8.17 o 
  -5   4   7       28.33       32.54      3.42 o 
  -4   4   7       15.07       17.92      2.59 o 
  -3   4   7      198.25      181.27      7.27 o 
  -2   4   7       15.45       16.34      2.51 o 
  -1   4   7       42.64       61.89      5.03 o 
   0   4   7     1195.94     1179.49     48.54 o 
   1   4   7     1446.50     1421.80     40.41 o 
   2   4   7       34.94       49.18      9.50 o 
   3   4   7      664.50      726.03     31.65 o 
   4   4   7      694.87      722.60     21.99 o 
   5   4   7      570.73      579.34     18.33 o 
   6   4   7      104.06      120.69     14.22 o 
   7   4   7       16.54       17.89      3.06 o 
   8   4   7      176.40      191.63     13.04 o 
   9   4   7      173.74      176.24     13.04 o 
  -6   5   7        9.09       16.96      4.08 o 
  -5   5   7        3.15        2.37      3.61 o 
  -4   5   7        1.67        0.00      1.71 o 
  -3   5   7       93.72       83.58      4.63 o 
  -2   5   7        8.31        6.42      1.69 o 
  -1   5   7     1092.92     1130.32     47.12 o 
   0   5   7       33.74       40.37      4.56 o 
   1   5   7      522.75      532.87     15.84 o 
   2   5   7        7.11       12.93      1.45 o 
   3   5   7       38.55       39.99      3.14 o 
   4   5   7      859.09      931.56     27.71 o 
   5   5   7      393.00      439.37     14.49 o 
   6   5   7       23.38       23.89      3.24 o 
   7   5   7        1.68        3.61      4.40 o 
   8   5   7      278.89      266.09     15.71 o 
   9   5   7       40.56       40.84      7.07 o 
  -6   6   7       13.38       24.50      5.03 o 
  -5   6   7       16.72       14.45      4.24 o 
  -4   6   7        5.37        4.24      3.30 o 
  -3   6   7      146.04      176.55     11.15 o 
  -2   6   7      258.61      262.53      9.71 o 
  -1   6   7      191.92      210.43      9.66 o 
   0   6   7      462.17      425.52     19.95 o 
   1   6   7        7.17       10.95      1.57 o 
   2   6   7       46.87       39.77      2.52 o 
   3   6   7      350.94      331.15     10.79 o 
   4   6   7       21.01       20.26      6.20 o 
   5   6   7        8.47        5.78      2.27 o 
   6   6   7      701.37      721.36     22.55 o 
   7   6   7      448.34      427.05     14.76 o 
   8   6   7      293.65      319.49     17.75 o 
   9   6   7       44.15       46.65      6.75 o 
  -5   7   7       13.75       17.91      4.87 o 
  -4   7   7        1.48        1.41      3.30 o 
  -3   7   7       17.22       17.28      4.24 o 
  -2   7   7     1025.64     1122.47     48.22 o 
  -1   7   7      771.44      770.30     34.24 o 
   0   7   7        0.37        1.26      3.14 o 
   1   7   7      338.97      320.44     16.18 o 
   2   7   7      288.03      268.92     13.98 o 
   3   7   7       55.92       61.86      4.95 o 
   4   7   7       19.44       27.42      2.75 o 
   5   7   7        8.79        8.50      2.44 o 
   6   7   7      398.81      383.66     54.27 o 
   7   7   7      701.60      753.97     33.61 o 
   8   7   7        1.91        2.36      3.93 o 
   9   7   7        8.14       12.25      4.56 o 
  -4   8   7       39.23       52.46      7.07 o 
  -3   8   7      280.62      297.82     16.49 o 
  -2   8   7      205.62      204.04     12.57 o 
  -1   8   7      870.44      910.73     40.21 o 
   0   8   7      459.30      460.86     22.30 o 
   1   8   7       32.94       34.56      5.34 o 
   2   8   7      100.48      112.31      8.33 o 
   3   8   7        5.32        8.64      3.46 o 
   4   8   7       55.39       41.19      3.28 o 
   5   8   7      138.81      151.57     11.78 o 
   6   8   7       34.37       34.65      3.39 o 
   7   8   7       47.18       60.16      6.60 o 
   8   8   7       11.54       10.37      3.77 o 
   9   8   7       14.54       17.44      4.56 o 
  -3   9   7        7.29       21.68      5.34 o 
  -2   9   7       96.72      112.94      9.27 o 
  -1   9   7       95.30      105.24      8.80 o 
   0   9   7      134.37      162.89     11.31 o 
   1   9   7       98.99      103.51      8.48 o 
   2   9   7       38.25       38.64      5.65 o 
   3   9   7       37.59       36.28      5.18 o 
   4   9   7      564.96      535.00     24.98 o 
   5   9   7       63.50       55.19      4.15 o 
   6   9   7       40.64       46.81      5.18 o 
   7   9   7       12.32       15.71      3.93 o 
   8   9   7        4.64        8.01      3.93 o 
  -2  10   7       64.74       61.73      8.01 o 
  -1  10   7       23.08       25.60      5.97 o 
   0  10   7      275.37      274.41     15.86 o 
   1  10   7       36.36       29.84      6.13 o 
   2  10   7      149.51      168.86     11.78 o 
   3  10   7        0.38        0.00      4.24 o 
   4  10   7      455.68      417.20     20.89 o 
   5  10   7       81.75       90.32      8.17 o 
   7  10   7        2.35        3.14      3.14 o 
   0  11   7       25.00       31.73      6.13 o 
   1  11   7       11.51       19.16      5.65 o 
   2  11   7        8.09        1.73      4.24 o 
   3  11   7       87.81      109.33      9.74 o 
   4  11   7       31.96       40.05      6.44 o 
   5  11   7        0.53        1.26      4.24 o 
  -4  -9   8      143.15      152.99     10.52 o 
  -3  -9   8        4.67        5.81      3.46 o 
  -2  -9   8      113.87      133.67      9.90 o 
  -1  -9   8       80.61       87.65      8.01 o 
   0  -9   8        1.46        2.36      3.77 o 
  -6  -8   8        0.54        1.41      3.30 o 
  -5  -8   8        0.42        0.00      2.51 o 
  -4  -8   8      219.17      225.88     12.72 o 
  -3  -8   8      122.34      124.25      8.80 o 
  -2  -8   8      120.38      135.56      9.27 o 
  -1  -8   8        0.12        0.00      2.98 o 
   0  -8   8      112.54      109.80      8.33 o 
   1  -8   8       12.99       16.34      4.24 o 
   2  -8   8       17.26       23.88      5.18 o 
  -7  -7   8        2.62        0.00      3.61 o 
  -6  -7   8       15.96       21.83      3.93 o 
  -5  -7   8       53.80       58.43      5.97 o 
  -4  -7   8      128.02      130.53      8.64 o 
  -3  -7   8       14.65       12.57      3.30 o 
  -2  -7   8        3.23        2.98      2.67 o 
  -1  -7   8       90.15       94.25      7.23 o 
   0  -7   8       85.93       95.50      7.38 o 
   1  -7   8      358.73      347.61     17.75 o 
   2  -7   8       18.88       22.46      4.71 o 
   3  -7   8      134.20      129.59     10.21 o 
  -8  -6   8       41.20       35.42      4.10 o 
  -7  -6   8        8.46        6.54      2.54 o 
  -6  -6   8      237.97      243.35      9.86 o 
  -5  -6   8       54.76       48.66      5.42 o 
  -4  -6   8       38.71       34.09      4.56 o 
  -3  -6   8      164.60      154.09      9.11 o 
  -2  -6   8        0.01        0.47      2.51 o 
  -1  -6   8      375.28      385.00     18.38 o 
   0  -6   8       16.83       18.85      3.61 o 
   1  -6   8       10.14       10.37      3.30 o 
   2  -6   8      261.49      239.07     13.67 o 
   3  -6   8        4.77        0.00      2.98 o 
   4  -6   8       18.81       15.08      4.71 o 
   5  -6   8        5.50        1.41      4.56 o 
  -8  -5   8       45.02       48.97      4.62 o 
  -7  -5   8       61.68       59.92      4.67 o 
  -6  -5   8        1.75        5.20      2.26 o 
  -5  -5   8       75.34       75.09      4.60 o 
  -4  -5   8      157.45      152.93      7.30 o 
  -3  -5   8       28.38       42.30      4.71 o 
  -2  -5   8      600.11      628.31     27.49 o 
  -1  -5   8        6.85        8.48      2.67 o 
   0  -5   8       30.56       32.20      4.08 o 
   1  -5   8       12.70        9.58      3.14 o 
   2  -5   8        9.17        4.24      3.30 o 
   3  -5   8       47.79       43.67      5.65 o 
   4  -5   8        0.21        0.47      3.14 o 
   5  -5   8       33.27       36.91      6.13 o 
   6  -5   8      122.60      120.63     10.84 o 
  -8  -4   8       77.73       74.30      5.81 o 
  -7  -4   8        1.67        0.61      2.36 o 
  -6  -4   8      377.55      387.16     18.61 o 
  -5  -4   8        1.59        1.67      1.83 o 
  -4  -4   8       45.79       45.37      3.42 o 
  -3  -4   8        2.34        2.05      1.62 o 
  -2  -4   8      135.06      135.07      5.50 o 
  -1  -4   8        2.23        2.43      1.39 o 
   0  -4   8       34.03       26.23      3.30 o 
   1  -4   8       25.79       31.42      4.08 o 
   2  -4   8       87.95       97.07      7.38 o 
   3  -4   8        1.88        3.93      2.98 o 
   4  -4   8      264.83      260.90     14.77 o 
   5  -4   8      161.14      161.32     11.47 o 
   6  -4   8        4.00        3.46      4.56 o 
  -8  -3   8      143.91      142.86      7.25 o 
  -7  -3   8      257.43      234.35     16.02 o 
  -6  -3   8      186.54      164.59      7.13 o 
  -5  -3   8       24.11       27.55      2.73 o 
  -4  -3   8       44.25       43.46      3.02 o 
  -3  -3   8        2.80        1.38      2.59 o 
  -2  -3   8      927.68      953.62     28.20 o 
  -1  -3   8      338.46      355.52     14.22 o 
   0  -3   8        0.45        0.00      1.41 o 
   1  -3   8      957.43      926.12     38.64 o 
   2  -3   8       47.50       47.91      4.87 o 
   3  -3   8      863.82      808.63     35.03 o 
   4  -3   8       29.29       23.72      4.56 o 
   5  -3   8      424.46      430.86     21.68 o 
   6  -3   8      107.26      117.34     10.05 o 
   7  -3   8       12.49        9.74      5.34 o 
  -8  -2   8       44.53       49.41      5.18 o 
  -7  -2   8        0.19        0.22      2.21 o 
  -6  -2   8        4.71        1.33      2.12 o 
  -5  -2   8       88.89       88.59      4.68 o 
  -4  -2   8      386.79      378.91     12.40 o 
  -3  -2   8        6.12        4.46      1.32 o 
  -2  -2   8      245.01      263.54      7.00 o 
  -1  -2   8      977.36      921.32     37.23 o 
   0  -2   8      611.02      655.95     27.49 o 
   1  -2   8      158.67      158.96      8.17 o 
   2  -2   8      651.27      630.19     27.17 o 
   3  -2   8      314.79      299.07     14.77 o 
   4  -2   8      201.96      181.58     10.84 o 
   5  -2   8        0.23        0.94      3.30 o 
   6  -2   8       51.27       42.88      5.97 o 
   7  -2   8      215.51      204.99     13.82 o 
   8  -2   8      172.83      159.90     12.57 o 
  -8  -1   8       61.96       75.55      8.80 o 
  -7  -1   8       25.83       24.53      9.03 o 
  -6  -1   8        3.28        2.13      1.06 o 
  -5  -1   8       39.28       39.93      3.13 o 
  -4  -1   8       66.51       66.92      4.16 o 
  -3  -1   8      194.28      221.31      6.59 o 
  -2  -1   8        1.06        0.75      1.44 o 
  -1  -1   8      498.81      550.71     18.99 o 
   0  -1   8      389.71      274.41     12.09 o 
   1  -1   8      495.27      512.52     15.38 o 
   2  -1   8       74.44       74.45      5.18 o 
   3  -1   8     1076.43     1106.76     46.02 o 
   4  -1   8        4.07        2.83      3.14 o 
   5  -1   8      190.64      165.09     10.68 o 
   6  -1   8      582.78      565.32     26.86 o 
   7  -1   8      150.68      149.54     11.47 o 
   8  -1   8      349.01      341.64     19.79 o 
  -8   0   8       55.45       44.77      7.70 o 
  -7   0   8       73.36       73.04      8.01 o 
  -6   0   8       29.21       33.40      3.32 o 
  -5   0   8       62.56       59.15      3.81 o 
  -4   0   8       35.08       32.52      2.49 o 
  -3   0   8     2787.07     2838.23     65.66 o 
  -2   0   8        0.72        1.29      1.49 o 
  -1   0   8     1559.72     1647.91     46.59 o 
   0   0   8      483.86      509.22     15.21 o 
   1   0   8        6.65        2.67      1.57 o 
   2   0   8      408.10      363.63     16.18 o 
   3   0   8     1123.02     1135.98     46.81 o 
   4   0   8     1170.90     1209.18     50.42 o 
   5   0   8      211.09      194.78     11.78 o 
   6   0   8        0.15        0.00      3.93 o 
   7   0   8      164.90      167.13     12.09 o 
   8   0   8       99.14       98.02     10.05 o 
  -8   1   8      236.90      225.09     15.86 o 
  -7   1   8       11.04       14.77      5.34 o 
  -6   1   8       78.95       71.94      7.23 o 
  -5   1   8       29.64       31.73      4.87 o 
  -4   1   8        0.69        0.01      1.17 o 
  -3   1   8     2330.50     2442.34     56.68 o 
  -2   1   8      886.60      940.21     22.35 o 
  -1   1   8       38.47       29.60      6.68 o 
   0   1   8      195.76      284.53      8.92 o 
   1   1   8       51.46       40.01      2.52 o 
   2   1   8       14.53       10.82      1.70 o 
   3   1   8      539.33      462.12     20.42 o 
   4   1   8      160.21      161.00      9.42 o 
   5   1   8      674.29      568.77     25.92 o 
   6   1   8      356.42      338.81     17.75 o 
   7   1   8       44.52       38.48      6.44 o 
   8   1   8       60.95       52.78      7.38 o 
   9   1   8      123.09      135.87     11.78 o 
  -8   2   8       12.57       21.52      6.91 o 
  -7   2   8      462.95      496.68     25.76 o 
  -6   2   8       81.38       91.10      8.01 o 
  -5   2   8       14.92       16.65      4.08 o 
  -4   2   8      134.40      141.29      6.15 o 
  -3   2   8        7.70       11.70      1.94 o 
  -2   2   8        1.58        6.04      1.61 o 
  -1   2   8       98.87       78.07      5.34 o 
   0   2   8      821.13      955.49     27.42 o 
   1   2   8     1672.94     1655.57     47.03 o 
   2   2   8       45.15       55.55      3.31 o 
   3   2   8       26.44       26.92      2.39 o 
   4   2   8      155.67      132.15      5.78 o 
   5   2   8       16.64       20.72      3.93 o 
   6   2   8      284.38      269.86     15.08 o 
   7   2   8       21.14       25.45      5.81 o 
   8   2   8       20.40       21.83      5.50 o 
   9   2   8      156.54      145.30     12.09 o 
  -7   3   8        1.62        4.56      4.56 o 
  -6   3   8      118.39      125.35     10.05 o 
  -5   3   8      642.03      663.16     21.02 o 
  -4   3   8       14.20       15.72      2.55 o 
  -3   3   8       79.30       76.82      4.22 o 
  -2   3   8        0.16        2.35      1.36 o 
  -1   3   8       35.08       29.84      3.77 o 
   0   3   8      230.41      208.60     10.52 o 
   1   3   8        5.49       12.21      1.57 o 
   2   3   8     1380.11     1410.21     40.53 o 
   3   3   8       63.48       84.66      7.23 o 
   4   3   8        3.62        2.08      1.85 o 
   5   3   8      341.95      328.41     11.60 o 
   6   3   8      656.61      651.43     26.07 o 
   7   3   8        0.07        0.00      2.41 o 
   8   3   8      187.33      191.91      8.63 o 
   9   3   8       16.44       16.81      5.97 o 
  -7   4   8      238.49      256.35     16.18 o 
  -6   4   8      266.08      247.55     14.92 o 
  -5   4   8       23.53       27.46      3.22 o 
  -4   4   8      595.22      629.26     20.04 o 
  -3   4   8      241.82      278.04     10.68 o 
  -2   4   8       32.16       30.67      2.71 o 
  -1   4   8      188.57      220.85     11.31 o 
   1   4   8      867.21      862.21     34.09 o 
   2   4   8       63.78       64.27      9.90 o 
   3   4   8     1997.24     2024.10     57.81 o 
   4   4   8        0.42        0.84      1.99 o 
   5   4   8      229.65      226.29     11.86 o 
   6   4   8      216.76      228.76      9.21 o 
   7   4   8      222.51      226.51      9.35 o 
   8   4   8        0.20        0.00      2.67 o 
   9   4   8       91.45       81.99      9.42 o 
  -5   5   8        1.71        1.22      4.63 o 
  -4   5   8       42.84       48.48      5.58 o 
  -3   5   8       40.12       41.03      3.65 o 
  -2   5   8        8.23       10.97      4.40 o 
  -1   5   8      337.80      340.39     16.49 o 
   0   5   8      650.03      593.91     26.07 o 
   1   5   8       31.95       37.23      4.40 o 
   2   5   8      123.32      116.73      7.85 o 
   3   5   8        0.36        1.28      1.61 o 
   4   5   8      335.87      347.01     11.77 o 
   5   5   8        2.06        0.00      2.43 o 
   6   5   8       35.21       31.02      3.65 o 
   7   5   8       10.41       17.91      4.71 o 
   8   5   8      303.33      297.03     16.96 o 
   9   5   8        1.69        8.01      5.34 o 
  -6   6   8       19.78       36.13      5.81 o 
  -5   6   8       11.63       19.32      4.71 o 
  -4   6   8        3.15        4.87      3.30 o 
  -3   6   8        0.22        0.36      2.15 o 
  -2   6   8      517.59      527.44     19.40 o 
  -1   6   8      426.53      425.05     20.11 o 
   0   6   8      366.92      364.26     17.75 o 
   1   6   8        0.59        0.00      2.98 o 
   2   6   8        0.15        5.18      2.67 o 
   3   6   8     1035.21      981.22     50.81 o 
   4   6   8      295.87      321.31     10.98 o 
   5   6   8      121.19      116.23     17.83 o 
   6   6   8       10.94       17.01      2.94 o 
   7   6   8      124.62      123.53      6.50 o 
   8   6   8       50.78       51.52      7.07 o 
   9   6   8       30.27       33.77      6.28 o 
  -5   7   8       53.28       74.14      8.01 o 
  -4   7   8        0.12        0.00      3.46 o 
  -3   7   8       24.28       26.86      4.87 o 
  -2   7   8        1.80        4.08      4.24 o 
  -1   7   8      248.37      241.11     13.67 o 
   0   7   8      406.03      423.79     20.58 o 
   1   7   8        9.21        7.54      3.46 o 
   2   7   8      261.93      234.20     12.72 o 
   3   7   8        0.34        0.00      2.83 o 
   4   7   8      168.42      169.71      6.82 o 
   5   7   8        5.64        4.64      2.26 o 
   6   7   8       56.48       71.92     10.05 o 
   7   7   8       15.74       10.68      9.27 o 
   8   7   8      192.13      225.41     13.82 o 
   9   7   8        0.20        0.00      3.77 o 
  -4   8   8       41.47       51.36      7.23 o 
  -3   8   8       68.65       76.97      8.17 o 
  -2   8   8       80.10       80.89      7.85 o 
  -1   8   8       63.92       64.40      7.23 o 
   0   8   8      219.02      232.94     13.51 o 
   1   8   8      596.54      625.01     28.59 o 
   2   8   8        7.90       11.31      4.24 o 
   3   8   8      131.49       98.64      8.01 o 
   5   8   8       83.19      102.73     20.03 o 
   6   8   8      372.90      390.98     21.13 o 
   7   8   8       20.89       21.99      4.56 o 
   8   8   8       13.79       17.91      4.56 o 
  -3   9   8       47.56       55.76      7.54 o 
  -2   9   8       57.95       62.36      7.70 o 
  -1   9   8        1.68        0.79      4.08 o 
   0   9   8       78.62       74.45      8.01 o 
   1   9   8        0.37        0.00      3.93 o 
   2   9   8        3.51        0.63      3.77 o 
   3   9   8       23.43       18.54      4.71 o 
   4   9   8       57.45       58.59      7.07 o 
   5   9   8      289.26      282.90     15.39 o 
   6   9   8       10.30        9.90      2.56 o 
   7   9   8       65.13       75.87      6.91 o 
   8   9   8       51.37       51.52      6.13 o 
  -1  10   8      141.20      131.63     10.52 o 
   0  10   8       50.13       42.57      6.60 o 
   1  10   8       93.96      105.08      9.58 o 
   2  10   8        0.94        0.00      3.77 o 
   3  10   8      466.81      446.73     22.30 o 
   4  10   8        2.93        0.00      3.77 o 
   5  10   8        7.24        3.14      4.08 o 
   1  11   8       29.10       44.14      7.23 o 
   2  11   8      216.54      211.90     13.82 o 
   3  11   8        2.29        0.00      3.61 o 
   4  11   8       98.67      107.60      9.74 o 
   5  11   8        0.67        0.00      4.24 o 
  -2  -9   9        9.03        1.88      3.77 o 
  -5  -8   9       31.10       25.60      4.71 o 
  -4  -8   9        6.06       10.05      3.77 o 
  -3  -8   9       55.57       65.82      6.75 o 
  -2  -8   9      216.47      248.02     13.98 o 
  -1  -8   9      112.96      128.17      9.42 o 
   0  -8   9       91.38       91.89      7.85 o 
   1  -8   9      192.14      219.28     13.35 o 
  -6  -7   9       93.94      103.20      8.01 o 
  -5  -7   9        6.21        9.90      3.46 o 
  -4  -7   9       71.23       72.88      6.60 o 
  -3  -7   9       89.19       82.15      6.75 o 
  -2  -7   9        0.06        0.00      2.36 o 
  -1  -7   9      340.14      390.49     19.16 o 
   0  -7   9       41.86       36.28      5.18 o 
   1  -7   9        1.16        2.67      3.14 o 
   2  -7   9      204.12      202.16     12.88 o 
   3  -7   9        0.65        1.88      3.93 o 
  -7  -6   9       73.48       70.98      5.11 o 
  -6  -6   9      240.14      241.69     20.89 o 
  -5  -6   9      438.92      429.57     20.81 o 
  -4  -6   9      234.08      252.74     13.35 o 
  -3  -6   9        0.20        0.00      2.36 o 
  -2  -6   9      411.54      414.84     19.63 o 
  -1  -6   9       91.15       83.09      6.60 o 
   0  -6   9      327.42      325.78     16.34 o 
   1  -6   9      250.31      247.24     13.51 o 
   2  -6   9       16.77       13.04      4.08 o 
   3  -6   9      229.10      246.30     14.92 o 
   4  -6   9       14.59       13.35      4.87 o 
  -8  -5   9        0.56        1.59      2.75 o 
  -7  -5   9       78.06       72.47      5.17 o 
  -6  -5   9       47.04       41.95      3.77 o 
  -5  -5   9        0.21        2.70      2.20 o 
  -4  -5   9       72.91       75.17      4.56 o 
  -3  -5   9      103.37      106.40      5.27 o 
  -2  -5   9       77.78       92.36      6.60 o 
  -1  -5   9     1574.71     1704.44     69.58 o 
   0  -5   9       62.36       53.41      5.18 o 
   1  -5   9      345.58      349.18     16.96 o 
   2  -5   9        7.34       10.21      3.46 o 
   3  -5   9       64.15       68.64      6.91 o 
   4  -5   9       43.44       43.51      5.97 o 
   5  -5   9       27.50       22.30      5.34 o 
  -8  -4   9       79.29       81.02      5.61 o 
  -7  -4   9      312.01      287.04     17.59 o 
  -6  -4   9       22.33       24.96      6.20 o 
  -5  -4   9      301.01      308.74     11.02 o 
  -4  -4   9      254.54      252.44     10.05 o 
  -3  -4   9      161.38      182.57      7.15 o 
  -2  -4   9      148.18      141.04      5.83 o 
  -1  -4   9      246.62      235.22     13.59 o 
   0  -4   9      716.35      762.29     32.51 o 
   1  -4   9       58.01       54.66      5.34 o 
   2  -4   9       71.27       77.44      6.44 o 
   3  -4   9      313.11      312.27     16.18 o 
   4  -4   9      109.53      102.41      8.80 o 
   5  -4   9      208.27      172.00     11.78 o 
   6  -4   9      136.71      129.12     10.68 o 
  -8  -3   9        1.38        0.96      2.46 o 
  -7  -3   9      384.53      364.39     13.22 o 
  -6  -3   9       56.82       51.87      3.93 o 
  -5  -3   9      283.99      272.74      9.93 o 
  -4  -3   9       71.40       71.98      4.07 o 
  -3  -3   9        7.95        4.87      1.66 o 
  -2  -3   9        2.00        0.65      1.32 o 
  -1  -3   9      448.89      432.42     15.94 o 
   0  -3   9      670.71      678.89     28.90 o 
   1  -3   9      550.00      572.86     24.98 o 
   2  -3   9      272.90      261.38     13.35 o 
   3  -3   9      126.80      113.57      8.01 o 
   4  -3   9      849.92      804.55     35.66 o 
   5  -3   9       90.27       89.22      8.17 o 
   6  -3   9       58.25       51.36      7.23 o 
   7  -3   9      143.29      131.32     11.47 o 
  -8  -2   9      247.59      231.06     15.71 o 
  -7  -2   9        4.47        3.11      2.28 o 
  -6  -2   9       62.87       61.90      4.03 o 
  -5  -2   9        1.64        2.27      2.28 o 
  -4  -2   9       67.19       35.34      3.14 o 
  -3  -2   9      249.93      210.74     32.28 o 
  -2  -2   9       29.28       27.74      2.20 o 
  -1  -2   9      406.18      444.42     21.83 o 
   0  -2   9      721.79      761.98     31.73 o 
   1  -2   9     1089.80     1124.83     46.02 o 
   2  -2   9      118.31      102.41      6.75 o 
   3  -2   9      103.36       96.29      6.91 o 
   4  -2   9      607.94      553.70     25.60 o 
   5  -2   9      584.20      575.84     27.17 o 
   6  -2   9       21.84       25.13      5.50 o 
   7  -2   9       15.04       13.82      5.18 o 
  -8  -1   9      104.39       87.49      9.42 o 
  -7  -1   9      265.64      244.88     15.39 o 
  -6  -1   9       27.22       56.70      5.03 o 
  -5  -1   9      664.25      653.50     20.43 o 
  -4  -1   9       16.91       19.80      2.15 o 
  -3  -1   9       81.41       90.16      4.08 o 
  -2  -1   9      295.02      321.37      9.52 o 
  -1  -1   9      841.63      909.00     21.81 o 
   0  -1   9        0.77        0.00      0.47 o 
   1  -1   9        8.98       11.31      2.20 o 
   2  -1   9      424.80      421.28     18.85 o 
   3  -1   9       71.99       62.05      5.50 o 
   4  -1   9      109.43      114.82      8.17 o 
   5  -1   9        0.18        1.10      3.30 o 
   6  -1   9        2.87        1.41      3.77 o 
   7  -1   9      306.88      287.29     16.81 o 
   8  -1   9        0.54        0.00      4.71 o 
  -8   0   9        8.56        6.28      5.03 o 
  -7   0   9        0.65        0.47      4.08 o 
  -6   0   9      566.33      542.86     26.39 o 
  -5   0   9      248.16      211.11     12.41 o 
  -4   0   9       94.13       92.38      4.33 o 
  -3   0   9      292.38      288.21      7.67 o 
  -2   0   9     1641.67     1643.67     38.46 o 
  -1   0   9      211.73      195.65      9.50 o 
   0   0   9      440.47      449.58     13.70 o 
   1   0   9       10.85        7.43      1.36 o 
   2   0   9      572.82      566.89     24.19 o 
   3   0   9      153.46      144.20      8.64 o 
   4   0   9       15.79       17.44      3.93 o 
   5   0   9       20.07       13.35      4.40 o 
   6   0   9      361.40      350.12     18.54 o 
   7   0   9       77.19       77.28      8.64 o 
   8   0   9       18.11       20.26      5.65 o 
  -8   1   9        0.18        3.46      5.50 o 
  -7   1   9      317.09      318.08     18.54 o 
  -6   1   9        1.73        1.10      3.46 o 
  -5   1   9      407.93      396.15     19.95 o 
  -4   1   9      176.28      197.76     11.47 o 
  -3   1   9        9.93       14.69      1.40 o 
  -2   1   9     1950.60     1930.72     44.90 o 
  -1   1   9       74.52       72.00      2.93 o 
   0   1   9      269.45      257.57      8.25 o 
   1   1   9       61.41      103.99      4.29 o 
   2   1   9      839.07      970.98     28.48 o 
   3   1   9      238.14      209.70     10.84 o 
   4   1   9      262.35      253.05     13.04 o 
   5   1   9      117.91      117.81      8.95 o 
   6   1   9      429.94      388.61     19.95 o 
   7   1   9        0.40        0.00      4.40 o 
   8   1   9        6.90        8.01      5.34 o 
   9   1   9        8.91       11.15      5.50 o 
  -8   2   9       84.73       85.61     10.37 o 
  -7   2   9      153.52      161.16     12.09 o 
  -6   2   9      369.76      368.50     19.48 o 
  -5   2   9      144.80      129.43      9.11 o 
  -4   2   9      160.88      171.03      6.99 o 
  -3   2   9        7.67        8.25      1.94 o 
  -2   2   9       78.99       68.74      3.66 o 
  -1   2   9       29.63       20.26      2.83 o 
   0   2   9      273.55      242.18      9.42 o 
   1   2   9       16.69       11.36      1.57 o 
   2   2   9        7.70        2.33      1.43 o 
   3   2   9      201.10      201.62      7.49 o 
   4   2   9       50.28       40.61      4.24 o 
   5   2   9      222.63      229.64      9.05 o 
   6   2   9        0.81        2.15      2.53 o 
   7   2   9       52.43       56.46      4.52 o 
   8   2   9        1.37        1.32      2.82 o 
   9   2   9       52.21       53.65      7.15 o 
  -7   3   9      244.86      286.67     17.59 o 
  -6   3   9       12.41       13.67      4.56 o 
  -5   3   9       55.62       62.99      6.60 o 
  -4   3   9       42.51       46.41      3.93 o 
  -3   3   9        1.23        1.06      1.83 o 
  -2   3   9        8.72        5.78      1.65 o 
  -1   3   9      145.83      126.45      7.54 o 
   0   3   9      365.65      333.95     15.55 o 
   1   3   9     1875.18     1951.94     99.19 o 
   2   3   9       23.75       30.34      4.01 o 
   3   3   9       59.67       51.66      3.50 o 
   4   3   9       10.60        8.37      2.33 o 
   5   3   9      156.17      171.22      7.49 o 
   6   3   9      325.35      296.29     11.10 o 
   7   3   9      370.80      380.74     13.77 o 
   8   3   9        5.54        3.53      2.75 o 
   9   3   9       76.52       78.49      6.28 o 
  -7   4   9        9.39       11.94      5.97 o 
  -6   4   9       48.84       68.33      8.01 o 
  -5   4   9       62.76       71.32      4.92 o 
  -4   4   9      102.25      122.29      6.16 o 
  -3   4   9      215.95      220.47      8.61 o 
  -2   4   9        5.82       11.60      2.03 o 
  -1   4   9      193.90      197.60     10.68 o 
   0   4   9     1253.98     1245.62     51.52 o 
   1   4   9       34.78       38.80      4.40 o 
   2   4   9     1245.84     1255.32     36.25 o 
   3   4   9        0.24        1.21      1.96 o 
   4   4   9      759.12      840.21     25.49 o 
   5   4   9      264.35      281.88     18.54 o 
   6   4   9       64.16       61.61      4.78 o 
   7   4   9       63.32       63.73      7.70 o 
   8   4   9      174.19      170.96      8.23 o 
   9   4   9       15.08       16.02      5.65 o 
  -5   5   9        5.68        6.85      4.56 o 
  -4   5   9        8.35       10.16      2.66 o 
  -3   5   9      118.29      124.24      7.15 o 
  -2   5   9       40.83       36.98      3.24 o 
  -1   5   9       70.36       63.62      5.81 o 
   0   5   9     1356.11     1254.89     52.15 o 
   1   5   9      747.07      745.64     32.36 o 
   2   5   9      257.44      238.91     12.57 o 
   3   5   9      438.63      453.13     14.41 o 
   4   5   9      240.17      234.89     15.16 o 
   5   5   9       93.24       99.15      5.61 o 
   6   5   9        0.36        0.00      2.34 o 
   7   5   9       55.57       65.07      9.11 o 
   8   5   9        5.85        0.59      2.98 o 
   9   5   9      182.66      181.42     12.88 o 
  -5   6   9        6.04        5.50      3.93 o 
  -4   6   9       53.15       56.08      6.75 o 
  -3   6   9       47.14       22.93      3.46 o 
  -2   6   9        1.07        0.26      0.76 o 
  -1   6   9      470.75      467.62     21.99 o 
   0   6   9      112.91      105.56      8.01 o 
   1   6   9       93.23       95.19      7.54 o 
   2   6   9      121.81      119.85      8.48 o 
   3   6   9      125.84      136.97      8.95 o 
   4   6   9       62.12       75.47      4.56 o 
   5   6   9      906.44      989.72     44.30 o 
   6   6   9       28.93       17.12      4.24 o 
   7   6   9      497.55      499.74     24.35 o 
   8   6   9       40.72       37.86      6.44 o 
   9   6   9        0.17        0.00      4.87 o 
  -5   7   9       13.37       28.27      5.65 o 
  -4   7   9        2.34        3.46      3.61 o 
  -3   7   9      117.49      146.08     10.52 o 
  -2   7   9      862.05      913.24     40.37 o 
  -1   7   9       44.89       38.69      3.53 o 
   0   7   9      128.63      134.61      9.42 o 
   1   7   9      727.38      693.18     30.94 o 
   2   7   9        4.22        6.13      3.77 o 
   3   7   9      115.31      134.61      9.27 o 
   4   7   9      209.20      192.42     11.31 o 
   5   7   9      680.02      704.19     35.89 o 
   6   7   9      385.72      424.13     14.55 o 
   7   7   9        2.38        2.28      2.61 o 
   8   7   9       22.00       19.63      5.03 o 
   9   7   9      121.33      137.13     11.00 o 
  -4   8   9       73.74       88.43      8.95 o 
  -3   8   9        9.23        7.07      4.08 o 
  -2   8   9      160.51      159.12     11.31 o 
  -1   8   9      295.36      294.20     16.02 o 
   0   8   9       11.65       13.51      4.24 o 
   1   8   9      190.99      186.92     11.47 o 
   2   8   9       44.20       49.32      5.97 o 
   3   8   9        0.32        2.98      3.14 o 
   4   8   9       95.97       97.86      7.85 o 
   5   8   9       30.31       36.60      5.34 o 
   6   8   9       88.29       89.29     10.60 o 
   7   8   9       88.87       88.72      5.65 o 
   8   8   9       59.63       57.80      6.91 o 
  -3   9   9        0.19        0.94      4.40 o 
  -2   9   9       13.13       19.01      5.03 o 
  -1   9   9       10.92       14.14      4.71 o 
   0   9   9      185.92      199.49     12.88 o 
   1   9   9        0.08        0.00      3.30 o 
   2   9   9       65.01       58.43      7.07 o 
   3   9   9      163.85      159.12     11.00 o 
   4   9   9       25.81       26.70      5.34 o 
   5   9   9      234.42      219.91     13.19 o 
   6   9   9       15.32       11.94      4.56 o 
   8   9   9       56.28       68.01      7.23 o 
  -1  10   9      114.11      114.04      9.90 o 
   0  10   9        0.07        0.00      4.56 o 
   1  10   9       95.30      109.01      9.42 o 
   2  10   9        9.34       11.15      5.18 o 
   3  10   9      162.69      157.86     11.47 o 
   4  10   9      290.57      288.08     16.34 o 
   5  10   9       38.84       42.41      6.28 o 
   6  10   9       28.45       26.55      5.65 o 
   1  11   9        0.06        1.73      4.40 o 
   2  11   9       81.99       93.15      9.58 o 
   3  11   9      124.18      115.92     10.37 o 
   4  11   9       42.68       37.70      6.44 o 
   5  11   9      132.48      135.09     10.84 o 
  -4  -8  10       90.77      105.87      8.33 o 
  -3  -8  10       34.70       29.53      4.71 o 
  -2  -8  10        0.49        1.10      3.30 o 
  -1  -8  10      134.81      126.29      9.27 o 
   0  -8  10       25.69       16.96      4.40 o 
  -6  -7  10       11.05       23.40      4.56 o 
  -5  -7  10       46.43       48.22      5.65 o 
  -4  -7  10      124.81      139.96      9.42 o 
  -3  -7  10       31.55       32.04      4.71 o 
  -2  -7  10       69.79       65.82      6.60 o 
  -1  -7  10      116.12      142.15      9.58 o 
   0  -7  10      241.85      273.78     14.92 o 
   1  -7  10      166.87      155.35     10.37 o 
   2  -7  10        7.05       12.09      4.71 o 
  -7  -6  10      183.81      200.71      9.21 o 
  -6  -6  10       13.62       16.54      3.25 o 
  -5  -6  10        2.74        0.16      2.83 o 
  -4  -6  10      139.41      157.86      9.74 o 
  -3  -6  10       19.10       20.26      3.61 o 
  -2  -6  10      208.73      220.22     12.09 o 
  -1  -6  10        6.36       13.35      3.61 o 
   0  -6  10      161.28      159.75      9.90 o 
   1  -6  10       57.45       71.47      6.60 o 
   2  -6  10      225.78      220.38     13.51 o 
   3  -6  10       43.75       37.07      6.13 o 
   4  -6  10       60.06       66.13      7.85 o 
  -7  -5  10       44.35       45.10      4.24 o 
  -6  -5  10       34.32       46.07      4.15 o 
  -5  -5  10        6.56        7.65      2.30 o 
  -4  -5  10        2.83        0.00      2.36 o 
  -3  -5  10       83.59       91.88      4.92 o 
  -2  -5  10       22.68       36.44      4.24 o 
  -1  -5  10        0.26        0.00      2.20 o 
   0  -5  10       31.17       34.24      4.24 o 
   1  -5  10        0.56        0.00      2.36 o 
   2  -5  10       28.90       21.05      4.24 o 
   3  -5  10       65.00       73.04      7.23 o 
   4  -5  10        7.07       10.37      4.08 o 
   5  -5  10      127.56      117.02     10.21 o 
  -8  -4  10       73.15       85.33      5.78 o 
  -7  -4  10       54.87       51.78      4.33 o 
  -6  -4  10      131.96      133.28      6.45 o 
  -5  -4  10       27.25       26.23      3.05 o 
  -4  -4  10       21.02       21.28      3.61 o 
  -3  -4  10       37.48       39.01      3.35 o 
  -2  -4  10       14.23       15.21      2.21 o 
  -1  -4  10       14.25        9.60      2.43 o 
   0  -4  10       14.06        3.61      2.67 o 
   1  -4  10       15.64       10.68      3.14 o 
   2  -4  10      285.25      273.00     14.45 o 
   3  -4  10       12.48        6.91      3.77 o 
   4  -4  10      194.25      195.25     12.25 o 
   5  -4  10        0.55        0.00      3.61 o 
   6  -4  10      111.24      116.24     10.84 o 
  -8  -3  10      122.76      115.92     11.31 o 
  -7  -3  10       40.05       34.04      3.57 o 
  -6  -3  10      138.35      118.44      5.85 o 
  -5  -3  10       32.54       40.78      3.93 o 
  -4  -3  10      833.97      823.92     27.80 o 
  -3  -3  10       18.84       24.72      2.57 o 
  -2  -3  10        9.61        9.39      1.77 o 
  -1  -3  10       84.80       87.22     11.78 o 
   0  -3  10      864.07      893.77     37.38 o 
   1  -3  10       77.51       59.38      5.18 o 
   2  -3  10       58.87       58.43      5.81 o 
   3  -3  10       33.41       28.12      4.71 o 
   4  -3  10      102.13       93.46      7.85 o 
   5  -3  10       42.11       45.24      6.44 o 
   6  -3  10       23.64       14.29      5.03 o 
  -8  -2  10      116.93      128.96     11.78 o 
  -7  -2  10      115.88      112.94      9.90 o 
  -6  -2  10       15.03       16.34      4.71 o 
  -5  -2  10      231.36      223.52     13.04 o 
  -4  -2  10       10.43       16.02      3.93 o 
  -3  -2  10      527.86      529.35     24.50 o 
  -2  -2  10      356.22      374.32     12.20 o 
  -1  -2  10      361.78      377.72     12.09 o 
   0  -2  10        7.58       13.04      2.51 o 
   1  -2  10        3.59        2.83      2.20 o 
   2  -2  10      335.30      325.78     15.71 o 
   3  -2  10       12.79        8.01      3.30 o 
   4  -2  10      121.20      134.93      9.27 o 
   5  -2  10      250.13      239.38     14.29 o 
   6  -2  10       86.48       70.37      8.17 o 
   7  -2  10      121.02      110.11     10.05 o 
  -8  -1  10       21.65       16.02      6.13 o 
  -7  -1  10       39.36       43.67      6.91 o 
  -6  -1  10      197.16      199.64     12.88 o 
  -5  -1  10       68.86       74.55      9.66 o 
  -4  -1  10      214.77      199.76      7.46 o 
  -3  -1  10      104.16       94.13      4.23 o 
  -2  -1  10        5.03        6.10      1.15 o 
  -1  -1  10      498.51      501.91     12.65 o 
   0  -1  10      657.96      661.92     28.59 o 
   1  -1  10      505.50      534.53     23.09 o 
   2  -1  10      498.99      475.47     21.05 o 
   3  -1  10       81.53       80.42      6.44 o 
   4  -1  10      535.36      519.77     24.19 o 
   5  -1  10        6.38        7.54      3.77 o 
   6  -1  10        0.05        0.63      3.61 o 
   7  -1  10        0.20        0.47      4.40 o 
   8  -1  10       85.76       80.11      9.42 o 
  -8   0  10       40.72       31.10      7.07 o 
  -7   0  10       51.76       54.51      7.23 o 
  -6   0  10       19.56       25.45      5.03 o 
  -5   0  10      415.07      388.92     19.63 o 
  -4   0  10      710.66      734.33     33.14 o 
  -3   0  10        0.35        1.22      1.06 o 
  -2   0  10      478.50      438.77     11.10 o 
  -1   0  10       43.83       46.47      6.52 o 
   0   0  10       15.81        7.57      4.08 o 
   1   0  10      451.88      453.74     14.21 o 
   2   0  10       35.00       29.37      3.46 o 
   3   0  10     1123.85     1182.94     49.17 o 
   4   0  10        0.42        2.67      2.98 o 
   5   0  10       40.65       42.72      5.50 o 
   6   0  10       91.39       88.59      8.17 o 
   7   0  10      122.45      112.94      9.74 o 
   8   0  10      171.17      164.62     12.72 o 
  -8   1  10       63.73       60.47      8.80 o 
  -7   1  10       87.84       99.90      9.42 o 
  -6   1  10      447.66      438.56     22.46 o 
  -5   1  10       11.45       12.88      3.93 o 
  -4   1  10      296.97      307.24     16.18 o 
  -3   1  10     1545.39     1541.57     45.07 o 
  -2   1  10        2.37        0.00      1.33 o 
  -1   1  10       85.74       71.05      5.81 o 
   0   1  10      530.11      564.67     16.96 o 
   1   1  10       17.53       16.41      1.80 o 
   2   1  10      160.80      165.12      6.37 o 
   3   1  10       44.48       41.19      3.33 o 
   4   1  10      337.44      329.39     16.18 o 
   5   1  10       36.27       29.53      5.18 o 
   6   1  10      477.47      467.62     23.09 o 
   7   1  10      213.80      196.82     13.35 o 
   8   1  10       60.95       71.94      8.64 o 
  -7   2  10      177.30      175.45     13.04 o 
  -6   2  10        2.67        1.88      4.24 o 
  -5   2  10      186.57      187.24     11.62 o 
  -4   2  10        6.08        8.01      3.14 o 
  -3   2  10      153.44      152.69      6.38 o 
  -2   2  10      561.00      511.11     16.15 o 
  -1   2  10       71.75       82.15      5.81 o 
   0   2  10      524.08      561.45     18.38 o 
   1   2  10      202.09      190.66      6.78 o 
   2   2  10      222.02      230.55      8.18 o 
   3   2  10       36.80       29.01      2.83 o 
   4   2  10      134.69      140.56      6.39 o 
   5   2  10      613.56      621.78     19.94 o 
   6   2  10       80.46       90.73      5.76 o 
   7   2  10       32.30       23.94      3.77 o 
   8   2  10        1.22        0.57      2.86 o 
   9   2  10       72.44       74.41      6.02 o 
  -7   3  10       68.59       77.28      8.95 o 
  -6   3  10      747.57      730.41     34.71 o 
  -5   3  10       72.48       69.11      7.38 o 
  -4   3  10       59.63       72.58      4.61 o 
  -3   3  10       12.52       16.49      2.44 o 
  -2   3  10       32.14       36.29      2.89 o 
  -1   3  10      108.01       81.68      5.81 o 
   0   3  10       14.89       12.72      2.98 o 
   1   3  10      181.08      155.80     13.19 o 
   2   3  10      823.10      837.87     24.92 o 
   3   3  10        4.88        5.97      2.11 o 
   4   3  10      409.28      441.53     14.66 o 
   5   3  10      167.63      199.14      8.38 o 
   6   3  10       47.82       39.54      5.03 o 
   7   3  10      146.62      150.95      7.59 o 
   8   3  10       15.60       14.20      3.42 o 
   9   3  10        0.33        1.91      3.02 o 
  -6   4  10      101.28       96.76      9.27 o 
  -5   4  10      208.94      207.97     13.04 o 
  -4   4  10        0.01        3.95      6.13 o 
  -3   4  10      239.37      266.03      9.94 o 
  -2   4  10        0.78        0.00      1.74 o 
  -1   4  10       40.85       48.07      4.87 o 
   0   4  10      239.88      222.26     11.78 o 
   1   4  10     1704.63     1696.43     69.58 o 
   2   4  10       40.49       29.06      4.08 o 
   3   4  10      365.36      400.81     15.47 o 
   4   4  10      257.57      275.84     12.09 o 
   5   4  10      221.39      222.33      8.94 o 
   6   4  10       14.74       25.25      3.31 o 
   7   4  10       79.49       68.78      8.40 o 
   8   4  10      104.15       98.07      6.37 o 
   9   4  10       46.14       46.49      7.38 o 
  -6   5  10        0.76        0.00      4.24 o 
  -5   5  10       15.44       18.53      3.93 o 
  -4   5  10      160.47      177.72      7.94 o 
  -3   5  10        6.81        6.03      2.44 o 
  -2   5  10      216.81      225.83      8.77 o 
  -1   5  10      201.53      180.95     10.68 o 
   0   5  10       63.15       51.84      5.81 o 
   1   5  10       86.72       81.37      6.91 o 
   2   5  10     1081.06     1008.28     42.88 o 
   3   5  10      686.84      683.60     30.32 o 
   4   5  10        6.10        4.49      2.39 o 
   5   5  10      749.33      735.28     22.99 o 
   6   5  10       16.89       16.02      3.20 o 
   7   5  10       63.24       70.04      5.22 o 
   8   5  10       37.25       54.30      6.91 o 
   9   5  10       41.01       33.30      7.07 o 
  -5   6  10       71.44       79.17      7.85 o 
  -4   6  10        3.86        4.10      2.66 o 
  -3   6  10       95.75      111.95      6.10 o 
  -2   6  10      185.86      187.80      7.93 o 
  -1   6  10       25.76       26.86      4.56 o 
   0   6  10      104.25       79.95      6.75 o 
   1   6  10        5.68        5.18      3.46 o 
   2   6  10        3.24        0.79      2.98 o 
   3   6  10       27.77       43.04      5.50 o 
   4   6  10       13.55       10.21      3.93 o 
   5   6  10      131.52      129.93      6.44 o 
   6   6  10       56.88       84.23      8.87 o 
   7   6  10       31.98       29.14      7.15 o 
   8   6  10      147.47      132.99      9.27 o 
   9   6  10        4.04        4.24      5.03 o 
  -4   7  10        2.56        4.40      4.24 o 
  -3   7  10        3.41        1.88      4.08 o 
  -2   7  10      248.93      276.14     15.55 o 
  -1   7  10      322.21      281.38     45.32 o 
   0   7  10      162.96      168.23     10.52 o 
   1   7  10       96.12       84.19      7.07 o 
   2   7  10      121.63      118.12      8.80 o 
   3   7  10        7.58       13.19      3.77 o 
   4   7  10      236.24      239.86     13.67 o 
   5   7  10        7.74        6.13      4.08 o 
   6   7  10      607.53      592.12     68.80 o 
   7   7  10        3.68        5.42      2.89 o 
   8   7  10        0.15        0.00      4.08 o 
  -3   8  10      142.64      166.50     11.94 o 
  -2   8  10        7.28       10.21      5.03 o 
  -1   8  10        3.42        2.51      3.77 o 
   0   8  10      106.50      111.84      8.95 o 
   1   8  10       19.19       22.62      4.87 o 
   2   8  10        1.42        1.88      3.46 o 
   3   8  10       11.34        8.95      3.93 o 
   4   8  10      105.25       84.35      7.54 o 
   5   8  10      563.30      554.01     26.23 o 
   6   8  10       33.49       22.62      5.03 o 
   7   8  10        0.99        0.00      3.46 o 
   8   8  10       27.20       39.90      5.97 o 
  -2   9  10      114.72      121.73     10.52 o 
  -1   9  10        3.77        0.94      4.56 o 
   0   9  10       72.17       67.86      8.01 o 
   1   9  10       18.79       19.32      5.03 o 
   2   9  10       57.04       54.19      6.75 o 
   3   9  10        6.25        6.91      4.40 o 
   4   9  10      283.03      270.17     15.39 o 
   5   9  10        0.49        2.83      4.08 o 
   6   9  10       58.78       65.66      7.38 o 
   7   9  10        8.35        5.18      4.24 o 
  -1  10  10       49.24       43.67      6.75 o 
   0  10  10       83.07       89.85      9.27 o 
   1  10  10        9.84       14.14      5.50 o 
   2  10  10      367.80      352.32     19.01 o 
   3  10  10       35.24       35.97      6.28 o 
   4  10  10        1.76        2.36      3.77 o 
   5  10  10        3.19        4.71      4.40 o 
   6  10  10       22.17       21.83      5.50 o 
   2  11  10       71.60       74.14      9.11 o 
   3  11  10       35.22       44.92      6.75 o 
   4  11  10        7.38        3.77      4.87 o 
  -3  -8  11        2.89        3.61      3.30 o 
  -2  -8  11        0.98        0.00      2.83 o 
  -1  -8  11        8.00       11.62      3.93 o 
  -5  -7  11        4.07        1.88      3.14 o 
  -4  -7  11        0.14        0.31      2.51 o 
  -3  -7  11       14.42       13.51      3.61 o 
  -2  -7  11       59.58       69.27      6.75 o 
  -1  -7  11       13.01        9.58      3.93 o 
   0  -7  11        0.93        0.00      3.14 o 
   1  -7  11      142.04      161.39      7.83 o 
   2  -7  11       49.41       41.78      6.28 o 
  -6  -6  11      191.38      190.40      8.71 o 
  -5  -6  11       87.99       90.79      7.07 o 
  -4  -6  11        4.74        3.46      2.67 o 
  -3  -6  11      104.09      100.37      7.54 o 
  -2  -6  11      183.71      216.92     12.09 o 
  -1  -6  11      289.25      313.21     16.02 o 
   0  -6  11       34.65       41.00      5.03 o 
   1  -6  11        0.03        0.00      2.83 o 
   2  -6  11      179.95      177.03     11.78 o 
   3  -6  11       32.54       32.51      5.97 o 
  -7  -5  11      125.57      119.29      9.35 o 
  -6  -5  11        0.04        0.00      1.94 o 
  -5  -5  11      128.69      134.97      6.71 o 
  -4  -5  11       32.99       35.29      3.40 o 
  -3  -5  11      411.75      451.60     20.89 o 
  -2  -5  11      137.22      124.09      8.01 o 
  -1  -5  11        0.69        0.47      2.36 o 
   0  -5  11      297.96      330.18     16.34 o 
   1  -5  11       67.77       51.68      5.50 o 
   2  -5  11       58.72       63.46      6.60 o 
   3  -5  11        6.63        8.01      3.93 o 
   4  -5  11       95.02       99.74      9.27 o 
  -7  -4  11       18.42       25.17      3.33 o 
  -6  -4  11      120.02      133.62      6.60 o 
  -5  -4  11       29.27       27.30      4.63 o 
  -4  -4  11      403.22      388.96     13.36 o 
  -3  -4  11        0.23        0.33      2.12 o 
  -2  -4  11      233.01      254.27      9.21 o 
  -1  -4  11      292.83      329.08     15.86 o 
   0  -4  11      184.85      167.60      9.42 o 
   1  -4  11      204.42      225.56     12.09 o 
   2  -4  11      110.68      116.71      8.48 o 
   3  -4  11      560.38      522.28     24.98 o 
   4  -4  11        0.21        9.90      3.93 o 
   5  -4  11      122.35      114.82      9.90 o 
  -7  -3  11      124.71      130.69     11.00 o 
  -6  -3  11       28.48       22.78      2.90 o 
  -5  -3  11      201.78      206.42      8.29 o 
  -4  -3  11       39.82       42.31      5.42 o 
  -3  -3  11      358.97      432.34     14.18 o 
  -2  -3  11        2.87        3.04      3.06 o 
  -1  -3  11      131.69      130.50      9.66 o 
   0  -3  11      426.38      464.36     14.83 o 
   1  -3  11     1512.50     1601.24     65.34 o 
   2  -3  11      323.95      313.53     15.71 o 
   3  -3  11      390.13      416.57     20.26 o 
   4  -3  11       74.21       81.37      8.01 o 
   5  -3  11       71.32       75.40      8.17 o 
   6  -3  11      141.75      139.96     11.62 o 
  -7  -2  11       56.40       55.61      7.23 o 
  -6  -2  11      184.60      170.27     11.62 o 
  -5  -2  11       26.69       28.94      7.78 o 
  -4  -2  11      933.15      910.80     27.61 o 
  -3  -2  11        0.17        2.54      1.57 o 
  -2  -2  11      268.72      259.49     13.51 o 
  -1  -2  11     1070.36     1071.09     25.84 o 
   0  -2  11      305.25      286.04     13.51 o 
   1  -2  11      281.84      310.69     44.92 o 
   2  -2  11        2.20        2.04      2.83 o 
   3  -2  11      276.04      261.85     13.82 o 
   4  -2  11       71.63       76.34      7.54 o 
   5  -2  11       53.91       55.92      6.60 o 
   6  -2  11        6.96        3.61      3.93 o 
   7  -2  11      102.80       94.09      9.90 o 
  -7  -1  11        0.93        0.00      4.40 o 
  -6  -1  11      316.49      304.57     17.28 o 
  -5  -1  11       30.46       32.20      5.03 o 
  -4  -1  11       91.02       86.71      7.54 o 
  -3  -1  11      139.53      127.96      6.20 o 
  -2  -1  11      148.86      157.84      4.93 o 
  -1  -1  11      274.78      290.92     10.22 o 
   0  -1  11      113.70      105.59      7.70 o 
   1  -1  11      246.45      239.54     11.78 o 
   2  -1  11      263.06      256.82     12.72 o 
   3  -1  11      231.42      249.12     13.04 o 
   4  -1  11       31.36       29.37      4.71 o 
   5  -1  11      171.55      155.51     11.00 o 
   6  -1  11       46.69       49.79      6.44 o 
   7  -1  11       11.81        9.58      4.87 o 
  -7   0  11       50.95       45.40      6.75 o 
  -6   0  11       78.09       90.32      8.64 o 
  -5   0  11       16.08       19.79      4.40 o 
  -4   0  11       88.13      104.61      8.01 o 
  -3   0  11      676.02      624.07     28.43 o 
  -2   0  11      116.72      112.56      3.83 o 
  -1   0  11      146.43      141.85      5.34 o 
   0   0  11      225.30      285.26     25.21 o 
   1   0  11      487.13      487.56     15.31 o 
   2   0  11      651.99      660.66     28.27 o 
   3   0  11       68.75       69.58      5.97 o 
   4   0  11       24.02       26.07      4.71 o 
   5   0  11       10.29       11.00      3.93 o 
   6   0  11       51.96       48.69      6.60 o 
   7   0  11       46.23       44.92      7.07 o 
   8   0  11        4.66        4.08      5.18 o 
  -7   1  11        9.67        1.41      4.56 o 
  -6   1  11      143.80      142.63     10.84 o 
  -5   1  11      589.45      565.32     27.17 o 
  -4   1  11       86.86       91.73      7.38 o 
  -3   1  11      423.58      428.21     14.06 o 
  -2   1  11       35.69       46.73      3.31 o 
  -1   1  11      108.66      111.84      7.07 o 
   0   1  11      229.03      220.58      7.60 o 
   1   1  11      116.10      122.34      5.12 o 
   2   1  11      131.95      128.16      5.60 o 
   3   1  11      671.68      646.48     20.21 o 
   4   1  11      187.63      183.47      7.77 o 
   5   1  11       60.57       61.42      7.07 o 
   6   1  11       40.45       41.00      5.81 o 
   7   1  11       33.18       31.89      6.13 o 
   8   1  11       11.71        8.01      5.65 o 
  -7   2  11       60.32       62.67      8.17 o 
  -6   2  11      195.06      183.15     12.72 o 
  -5   2  11        5.74       11.31      3.93 o 
  -4   2  11       30.80       30.63      4.87 o 
  -3   2  11      283.83      251.56      9.26 o 
  -2   2  11       46.92       45.51      3.53 o 
  -1   2  11      391.32      353.42     16.49 o 
   0   2  11      199.71      202.79     11.00 o 
   1   2  11     1050.97     1091.83     31.86 o 
   2   2  11       57.52       54.75      3.53 o 
   3   2  11       35.07       42.74      3.42 o 
   4   2  11      494.96      501.49     16.43 o 
   5   2  11        9.59       12.98      2.88 o 
   6   2  11       41.98       49.66      4.55 o 
   7   2  11       54.17       70.02      5.23 o 
   8   2  11        1.52        1.17      2.75 o 
  -7   3  11       48.54       49.17      7.54 o 
  -6   3  11        4.83       15.39      4.87 o 
  -5   3  11      182.39      191.63     12.41 o 
  -4   3  11       42.88       52.35      4.27 o 
  -3   3  11       10.27       16.20      2.98 o 
  -2   3  11       39.41       47.43      3.61 o 
  -1   3  11      300.13      312.27     15.08 o 
   0   3  11      551.55      528.88     23.56 o 
   1   3  11       88.65       96.76      7.07 o 
   2   3  11        5.34        0.50      1.83 o 
   3   3  11      123.63      127.92     11.00 o 
   4   3  11        0.01        0.00      3.46 o 
   5   3  11      256.69      279.07     10.72 o 
   6   3  11      216.25      220.83     12.17 o 
   7   3  11       96.59      104.83     10.13 o 
   8   3  11       52.61       60.21      5.27 o 
  -6   4  11        2.37        0.00      4.24 o 
  -5   4  11      158.85      163.05     11.47 o 
  -4   4  11      137.12      149.24     14.45 o 
  -3   4  11       44.85       46.43      4.00 o 
  -2   4  11       44.92       47.82      3.88 o 
  -1   4  11      343.87      325.15     15.86 o 
   0   4  11       34.62       28.12      4.24 o 
   1   4  11     1338.69     1219.07     51.05 o 
   2   4  11      583.05      606.94     27.49 o 
   3   4  11      121.11      135.31      6.03 o 
   4   4  11      282.03      297.20     10.82 o 
   5   4  11        2.61        5.34      4.08 o 
   6   4  11      111.92      135.58     12.09 o 
   7   4  11       25.43       28.48      4.08 o 
   8   4  11       36.57       38.04      5.50 o 
   9   4  11        1.89        1.51      3.10 o 
  -6   5  11       42.25       50.26      7.38 o 
  -5   5  11        3.90        0.00      3.77 o 
  -4   5  11        9.39        9.04      2.83 o 
  -3   5  11       27.56       34.32      5.97 o 
  -2   5  11       35.31       28.28      6.83 o 
  -1   5  11      437.91      416.57     19.79 o 
   0   5  11      370.01      344.00     16.81 o 
   1   5  11      211.12      203.10     11.62 o 
   2   5  11      287.86      279.60     14.77 o 
   3   5  11      776.06      795.12     35.03 o 
   4   5  11        0.05        0.00      2.83 o 
   5   5  11       12.62       13.36      2.94 o 
   6   5  11      106.96       96.58      5.88 o 
   7   5  11      171.67      162.82      8.05 o 
   8   5  11      300.25      312.45     12.49 o 
   9   5  11       15.69       21.21      6.44 o 
  -5   6  11       17.47       28.90      5.65 o 
  -4   6  11        1.73        5.76      2.83 o 
  -3   6  11        3.96        0.00      2.34 o 
  -2   6  11      336.50      335.54     12.11 o 
  -1   6  11      111.34      101.00      7.85 o 
   0   6  11       22.48       21.99      4.08 o 
   1   6  11      432.11      398.03     19.32 o 
   2   6  11      297.86      288.39     15.08 o 
   3   6  11      337.61      314.47     16.34 o 
   4   6  11       29.97       28.75      5.18 o 
   5   6  11        9.71        5.97      3.77 o 
   6   6  11      323.94      332.51     19.40 o 
   7   6  11       79.56       79.71      5.77 o 
   8   6  11       24.88       21.64      3.84 o 
  -4   7  11       26.02       34.87      6.13 o 
  -3   7  11      150.38      155.19     11.15 o 
  -2   7  11       37.54       37.86      5.97 o 
  -1   7  11       10.06        7.14      2.45 o 
   0   7  11      174.32      153.62     10.05 o 
   1   7  11        6.67        5.18      3.46 o 
   2   7  11       59.77       57.80      6.28 o 
   3   7  11       75.56       66.44      7.07 o 
   4   7  11       18.92       14.61      4.40 o 
   5   7  11      897.86      887.95     39.43 o 
   6   7  11      210.93      214.25     13.19 o 
   7   7  11      320.04      306.48     26.55 o 
   8   7  11       29.80       29.67      4.09 o 
  -3   8  11       22.49       27.65      6.13 o 
  -2   8  11      110.64      105.71      9.42 o 
  -1   8  11        0.43        0.94      3.61 o 
   0   8  11       45.52       49.32      6.13 o 
   1   8  11       49.59       52.15      6.28 o 
   2   8  11        4.55        0.47      3.61 o 
   3   8  11        0.20        0.00      2.83 o 
   4   8  11      160.50      152.52     10.68 o 
   5   8  11      127.25      119.54      9.42 o 
   6   8  11      280.49      259.65     14.92 o 
   7   8  11        1.85        0.00      3.46 o 
  -2   9  11       33.95       29.69      6.44 o 
  -1   9  11       39.83       42.57      6.44 o 
   0   9  11       72.64       80.74      8.01 o 
   1   9  11       25.00       29.69      5.34 o 
   2   9  11      118.23      120.48      9.90 o 
   3   9  11      278.85      253.36     14.77 o 
   4   9  11       31.08       26.86      5.18 o 
   5   9  11       73.24       63.93      7.54 o 
   6   9  11       24.18       24.66      5.34 o 
   7   9  11       62.15       52.31      7.07 o 
   0  10  11       58.35       62.99      7.70 o 
   1  10  11       37.43       38.96      6.28 o 
   2  10  11       51.21       49.79      7.23 o 
   3  10  11      240.68      226.35     14.29 o 
   4  10  11       39.10       38.48      5.97 o 
   5  10  11       24.17       26.39      5.81 o 
   6  10  11       38.58       32.99      6.13 o 
  -4  -7  12       15.92       19.32      4.08 o 
  -3  -7  12       19.49       33.14      4.87 o 
  -2  -7  12      155.59      182.37     11.31 o 
  -1  -7  12      141.20      162.10     10.84 o 
   0  -7  12        0.87        0.00      3.46 o 
  -5  -6  12        7.02        9.11      3.61 o 
  -4  -6  12      102.62      119.69      8.48 o 
  -3  -6  12       42.94       47.91      5.50 o 
  -2  -6  12       21.64       16.65      3.61 o 
  -1  -6  12       75.35       82.94      7.23 o 
   0  -6  12      134.37      135.56      9.27 o 
   1  -6  12       90.84       89.04      5.66 o 
   2  -6  12       68.87       63.77      7.23 o 
  -6  -5  12       71.40       85.72      5.62 o 
  -5  -5  12       47.95       43.55      5.42 o 
  -4  -5  12       80.21       89.72      5.21 o 
  -3  -5  12       32.30       36.91      4.56 o 
  -2  -5  12      392.09      416.25     19.79 o 
  -1  -5  12       18.99       17.91      3.61 o 
   0  -5  12       71.96       90.95      7.38 o 
   1  -5  12       35.29       33.30      4.16 o 
   2  -5  12       87.37       86.71      7.70 o 
   3  -5  12       50.04       39.43      6.13 o 
   4  -5  12        3.50        3.61      4.40 o 
  -7  -4  12       67.73       59.22      8.17 o 
  -6  -4  12        8.86        7.14      4.01 o 
  -5  -4  12       41.41       45.69      3.93 o 
  -4  -4  12        2.22        0.74      2.03 o 
  -3  -4  12      136.65      147.06      6.62 o 
  -2  -4  12       10.36        7.45      2.51 o 
  -1  -4  12      303.31      337.72     16.34 o 
   0  -4  12       50.30       47.75      5.18 o 
   1  -4  12       53.14       50.75      3.82 o 
   2  -4  12      102.89       91.26      7.54 o 
   3  -4  12      171.92      170.90     11.15 o 
   4  -4  12       33.69       55.61      6.91 o 
   5  -4  12       48.09       50.74      7.38 o 
  -7  -3  12      118.18       97.70     10.21 o 
  -6  -3  12       47.49       46.18      6.60 o 
  -5  -3  12       28.12       31.19      3.14 o 
  -4  -3  12      242.80      257.22      9.64 o 
  -3  -3  12        5.73        6.14      1.96 o 
  -2  -3  12      148.05      165.86      6.75 o 
  -1  -3  12       11.95        7.71      2.59 o 
   0  -3  12       58.03       36.76      4.24 o 
   1  -3  12        0.29        0.00      1.77 o 
   2  -3  12      119.55      113.41      8.17 o 
   3  -3  12        9.33        6.28      3.77 o 
   4  -3  12      176.75      177.50     11.62 o 
   5  -3  12        2.01        1.88      3.77 o 
   6  -3  12       12.01       12.88      5.65 o 
  -7  -2  12        0.39        0.47      4.08 o 
  -6  -2  12       12.78       22.15      5.50 o 
  -5  -2  12      307.02      288.55     16.34 o 
  -4  -2  12      183.57      184.09     11.78 o 
  -3  -2  12      442.94      433.60     14.28 o 
  -2  -2  12      124.22      126.51      5.39 o 
  -1  -2  12        4.66        2.99      1.04 o 
   0  -2  12      406.99      386.41     17.59 o 
   1  -2  12      152.97      137.13      8.48 o 
   2  -2  12      195.26      177.18     10.21 o 
   3  -2  12       15.98       17.44      3.93 o 
   4  -2  12       99.04       85.61      8.01 o 
   5  -2  12       45.78       57.65      7.07 o 
   6  -2  12       16.19       19.01      5.18 o 
  -7  -1  12      101.85      112.62     10.37 o 
  -6  -1  12       63.19       64.72      7.70 o 
  -5  -1  12       30.32       33.30      5.34 o 
  -4  -1  12      258.91      264.36     14.61 o 
  -3  -1  12        0.75        0.00      2.67 o 
  -2  -1  12      166.81      164.36      5.22 o 
  -1  -1  12       77.90       81.87      3.46 o 
   0  -1  12      340.33      366.33     31.49 o 
   1  -1  12      167.88      164.30      9.11 o 
   2  -1  12        3.63        2.98      2.83 o 
   3  -1  12        3.26        0.63      3.14 o 
   4  -1  12       33.24       32.51      5.03 o 
   5  -1  12       74.90       74.93      8.01 o 
   6  -1  12       16.22       13.19      5.18 o 
   7  -1  12       58.78       61.73      7.85 o 
  -7   0  12       83.32       73.67      8.95 o 
  -6   0  12      133.64      149.69     11.00 o 
  -5   0  12      411.37      363.63     19.16 o 
  -4   0  12      698.47      656.58     30.63 o 
  -3   0  12      433.37      447.98     21.68 o 
  -2   0  12        5.94        9.17      2.10 o 
  -1   0  12      205.03      200.13      7.11 o 
   0   0  12      231.84      231.31      8.16 o 
   1   0  12       18.91       21.34      2.41 o 
   2   0  12      512.91      536.53     17.15 o 
   3   0  12      485.95      474.06     21.83 o 
   4   0  12       79.56       76.81      6.91 o 
   5   0  12      223.27      234.36     13.82 o 
   6   0  12        1.06        0.00      3.77 o 
   7   0  12      121.69      114.98     10.21 o 
  -7   1  12       17.05       18.85      5.50 o 
  -6   1  12       76.75       66.76      7.70 o 
  -5   1  12       12.67       11.78      3.93 o 
  -4   1  12     1394.74     1362.01     59.06 o 
  -3   1  12       25.20       24.19      4.40 o 
  -2   1  12      768.78      728.16     23.25 o 
  -1   1  12       18.74       16.65      3.30 o 
   0   1  12      267.15      276.30     13.98 o 
   1   1  12      450.51      458.72     14.63 o 
   2   1  12       49.32       57.17      4.71 o 
   3   1  12      131.49      133.71      6.83 o 
   4   1  12      653.07      642.85     27.80 o 
   5   1  12       90.61       94.50      5.76 o 
   6   1  12      321.34      322.95     17.59 o 
   7   1  12        4.12        1.10      4.40 o 
   8   1  12        3.83        0.00      4.87 o 
  -7   2  12        0.12        0.00      4.24 o 
  -6   2  12       56.38       64.72      7.54 o 
  -5   2  12       80.62       81.37      7.85 o 
  -4   2  12      171.78      167.92     11.15 o 
  -3   2  12       60.47       68.13      4.33 o 
  -2   2  12        4.94        3.83      1.83 o 
  -1   2  12      140.90      139.80      8.33 o 
   0   2  12      136.36      169.01      9.90 o 
   1   2  12        0.50        0.00      2.51 o 
   2   2  12      247.87      236.98      8.68 o 
   3   2  12     1007.13     1074.24     32.20 o 
   4   2  12      351.33      360.56     14.29 o 
   5   2  12      197.87      214.14      8.99 o 
   6   2  12      108.33       92.68      5.76 o 
   7   2  12        3.37        2.12      3.06 o 
   8   2  12        3.67        1.84      3.22 o 
  -6   3  12       33.03       27.80      6.13 o 
  -5   3  12       50.40       64.24      7.23 o 
  -4   3  12        2.74        1.57      3.30 o 
  -3   3  12        4.67        1.55      1.99 o 
  -2   3  12      235.54      235.34      8.88 o 
  -1   3  12        0.31        0.16      2.36 o 
   0   3  12      581.24      535.16     24.19 o 
   1   3  12      913.26      958.95     41.15 o 
   2   3  12      494.40      538.46     24.98 o 
   3   3  12       44.56       46.52      4.05 o 
   4   3  12      662.92      693.21     21.93 o 
   5   3  12        7.77       10.72      3.04 o 
   6   3  12       32.15       36.72      4.11 o 
   7   3  12        6.01        2.20      3.77 o 
   8   3  12      135.29      144.26      8.07 o 
  -6   4  12      141.46      143.73     11.78 o 
  -5   4  12        4.29        4.40      4.24 o 
  -4   4  12      224.84      252.10     12.17 o 
  -3   4  12       13.84       11.68      2.59 o 
  -2   4  12        0.98        0.37      1.81 o 
  -1   4  12      232.24      207.81     11.47 o 
   0   4  12      468.01      451.28     21.05 o 
   1   4  12        1.41        1.10      3.14 o 
   2   4  12      884.38      881.04     38.48 o 
   3   4  12       53.31       50.42      5.81 o 
   4   4  12      106.28      124.33     10.52 o 
   5   4  12      179.82      194.31      8.44 o 
   6   4  12       44.46       44.92      4.33 o 
   7   4  12      359.00      351.50     13.38 o 
   8   4  12        7.30       12.98      3.69 o 
  -5   5  12      228.29      210.64     13.98 o 
  -4   5  12       31.18       39.45      4.22 o 
  -3   5  12       41.66       45.82      4.05 o 
  -2   5  12      182.60      184.06      7.83 o 
  -1   5  12        1.39        3.14      2.98 o 
   0   5  12      302.40      269.54     13.98 o 
   1   5  12       18.15       19.01      4.24 o 
   2   5  12       38.91       51.68      5.97 o 
   3   5  12        5.56       10.05      3.61 o 
   4   5  12       93.04       87.18      7.54 o 
   5   5  12        3.02        1.73      3.14 o 
   6   5  12       17.43       24.59      3.67 o 
   7   5  12       19.57       25.85      4.05 o 
   8   5  12      132.35      117.97     12.33 o 
  -4   6  12       30.97       37.17      4.16 o 
  -3   6  12       91.76       99.00      5.99 o 
  -2   6  12      313.57      316.99     11.77 o 
  -1   6  12       11.62        7.23      3.93 o 
   0   6  12       89.53       88.43      7.23 o 
   1   6  12      276.46      243.15     13.35 o 
   2   6  12      272.99      263.57     14.45 o 
   3   6  12      405.78      417.98     20.58 o 
   4   6  12       55.86       60.16      6.60 o 
   5   6  12        9.89       13.98      4.40 o 
   6   6  12        0.87        6.60      4.08 o 
   7   6  12       92.81       89.85      6.22 o 
   8   6  12        2.87        5.09      3.33 o 
  -4   7  12        2.93        0.00      4.24 o 
  -3   7  12      151.98      173.26     11.78 o 
  -2   7  12      153.43      146.62      7.78 o 
  -1   7  12       11.55       13.74      2.64 o 
   0   7  12        0.26        1.10      3.46 o 
   1   7  12       27.86       23.40      4.56 o 
   2   7  12       91.57       73.20      6.91 o 
   3   7  12      171.13      158.18     10.37 o 
   4   7  12        1.39        3.14      3.93 o 
   5   7  12       56.41       49.95      6.28 o 
   6   7  12       13.74       25.29      5.50 o 
   7   7  12        5.65        9.90      4.56 o 
   8   7  12        2.38        3.14      4.24 o 
  -3   8  12        4.80        0.31      4.56 o 
  -2   8  12       44.25       49.01      7.07 o 
  -1   8  12       38.02       37.54      6.13 o 
   0   8  12       31.92       35.03      5.81 o 
   1   8  12       94.25       90.48      8.17 o 
   2   8  12       12.77        3.93      3.93 o 
   3   8  12       39.11       34.71      5.81 o 
   4   8  12       90.37       89.22      8.01 o 
   5   8  12       70.55       75.87      7.85 o 
   6   8  12        0.04        0.00      3.77 o 
   7   8  12        2.46        1.73      4.08 o 
  -1   9  12      104.32      103.20      9.58 o 
   0   9  12       39.99       29.37      5.81 o 
   1   9  12        5.87        9.11      4.56 o 
   2   9  12        4.62        6.13      3.93 o 
   3   9  12      159.13      150.32     10.84 o 
   4   9  12      104.74       93.46      8.80 o 
   5   9  12       26.47       25.13      5.18 o 
   6   9  12        7.65       12.72      4.56 o 
   7   9  12        7.88        1.10      4.40 o 
   0  10  12        1.02        0.00      4.40 o 
   1  10  12       59.57       65.50      7.85 o 
   2  10  12      155.73      142.15     10.84 o 
   3  10  12        0.23        0.00      3.93 o 
   4  10  12        3.76        7.38      4.40 o 
   5  10  12       69.22       72.26      8.33 o 
  -4  -6  13       57.63       67.23      6.44 o 
  -3  -6  13       17.55       20.26      3.93 o 
  -2  -6  13       58.95       57.02      6.13 o 
  -1  -6  13        3.15        3.77      3.30 o 
   0  -6  13       24.02       27.17      4.56 o 
   1  -6  13      120.68      122.21      9.90 o 
  -5  -5  13       93.48       99.00      5.89 o 
  -4  -5  13       19.51       23.09      3.93 o 
  -3  -5  13      180.69      193.83     11.00 o 
  -2  -5  13        0.11        0.79      2.83 o 
  -1  -5  13      314.32      320.28     16.18 o 
   0  -5  13      128.75      137.13      9.27 o 
   1  -5  13       40.49       34.71      5.34 o 
   2  -5  13        7.29        6.28      3.77 o 
   3  -5  13       20.65       14.77      4.56 o 
  -6  -4  13       50.59       36.91      6.91 o 
  -5  -4  13      138.44      129.12     10.05 o 
  -4  -4  13       15.23       14.04      2.67 o 
  -3  -4  13        9.80        9.69      2.37 o 
  -2  -4  13      165.76      177.65     10.21 o 
  -1  -4  13       19.68       19.79      3.77 o 
   0  -4  13      182.69      189.12     10.68 o 
   1  -4  13      103.59      100.21      8.01 o 
   2  -4  13       55.73       50.42      5.97 o 
   3  -4  13        4.62        6.75      3.93 o 
   4  -4  13       77.23       81.37      8.33 o 
  -6  -3  13      134.30      132.42     10.68 o 
  -5  -3  13       47.34       49.48      6.44 o 
  -4  -3  13       39.82       36.91      5.50 o 
  -3  -3  13      393.97      424.88     14.30 o 
  -2  -3  13      122.40      120.07      5.68 o 
  -1  -3  13      290.61      301.16     10.60 o 
   0  -3  13      209.36      211.10      8.16 o 
   1  -3  13      433.33      415.94     19.95 o 
   2  -3  13      320.78      314.47     16.18 o 
   3  -3  13        6.31        4.87      3.30 o 
   4  -3  13       17.54       14.29      4.40 o 
   5  -3  13      113.49      118.12     10.52 o 
  -7  -2  13       27.12       19.32      5.65 o 
  -6  -2  13        2.43        3.93      4.08 o 
  -5  -2  13      213.01      237.19     14.29 o 
  -4  -2  13      289.71      270.64     15.39 o 
  -3  -2  13      125.67      119.38      8.80 o 
  -2  -2  13      108.04      111.70      6.36 o 
  -1  -2  13       31.07       34.19      3.11 o 
   0  -2  13        3.41        6.90      2.12 o 
   1  -2  13      148.66      145.92      8.95 o 
   2  -2  13      188.03      175.14     10.37 o 
   3  -2  13      634.88      611.81     28.12 o 
   4  -2  13       92.50       93.93      8.48 o 
   5  -2  13        0.02        0.00      3.93 o 
   6  -2  13      109.39       91.10      9.27 o 
  -7  -1  13        2.89        7.07      5.18 o 
  -6  -1  13      103.81      116.39     10.21 o 
  -5  -1  13       41.29       39.43      5.65 o 
  -4  -1  13        2.06        3.77      3.14 o 
  -3  -1  13       58.46       62.36      6.44 o 
  -2  -1  13        3.55        2.98      2.51 o 
  -1  -1  13       17.41       20.96      3.72 o 
   0  -1  13      110.27      108.54      7.54 o 
   1  -1  13       15.15       16.11      2.52 o 
   2  -1  13      953.44      941.99     39.90 o 
   3  -1  13      341.21      333.47     16.96 o 
   4  -1  13      152.44      167.92     11.31 o 
   5  -1  13       37.23       51.36      6.75 o 
   6  -1  13        0.00        0.00      4.08 o 
  -7   0  13       21.42       17.59      5.97 o 
  -6   0  13       55.85       48.38      7.07 o 
  -5   0  13        4.86       10.68      4.40 o 
  -4   0  13      293.80      274.88     15.71 o 
  -3   0  13       51.17       39.58      5.18 o 
  -2   0  13       43.84       38.05      3.22 o 
  -1   0  13      119.64      114.67      7.70 o 
   0   0  13      638.69      661.09     20.30 o 
   1   0  13      166.44      166.78      6.89 o 
   2   0  13       71.83       81.24      4.87 o 
   3   0  13       74.40       64.44      4.66 o 
   4   0  13      129.49      125.50      8.95 o 
   5   0  13       32.23       31.57      5.65 o 
   6   0  13      256.47      269.39     16.02 o 
   7   0  13        0.18        0.47      5.03 o 
  -6   1  13       15.05       17.12      5.03 o 
  -5   1  13       50.23       49.64      6.44 o 
  -4   1  13        0.39        1.10      2.98 o 
  -3   1  13       23.57       26.86      4.56 o 
  -2   1  13       34.91       28.97      2.86 o 
  -1   1  13       52.53       54.66      5.34 o 
   0   1  13      122.56      109.95      8.01 o 
   1   1  13      908.41      977.33     42.10 o 
   2   1  13      198.89      197.54      7.85 o 
   3   1  13      383.57      417.08     14.26 o 
   4   1  13       74.74       82.78      5.33 o 
   5   1  13      346.21      344.74     12.83 o 
   6   1  13       24.25       18.98      3.77 o 
   7   1  13       61.00       57.70      5.33 o 
  -6   2  13       20.48       13.35      4.87 o 
  -5   2  13       73.60       83.25      8.17 o 
  -4   2  13       91.83       75.40      7.38 o 
  -3   2  13      140.24      142.94     10.05 o 
  -2   2  13       11.40       10.46      2.20 o 
  -1   2  13       19.61       19.01      3.61 o 
   0   2  13      151.93      146.87      9.42 o 
   1   2  13       18.24        8.80      3.46 o 
   2   2  13        7.30       15.24      4.24 o 
   3   2  13      156.46      145.68      6.86 o 
   4   2  13      255.94      273.43     13.04 o 
   5   2  13       63.18       72.26      5.16 o 
   6   2  13       45.54       55.67      4.77 o 
   7   2  13        0.65        0.00      2.97 o 
   8   2  13       37.69       42.10      6.68 o 
  -6   3  13       12.48       12.41      5.34 o 
  -5   3  13        0.04        0.00      3.46 o 
  -4   3  13       89.59       92.99      8.48 o 
  -3   3  13       20.08       17.62      2.82 o 
  -2   3  13        1.04        0.48      2.28 o 
  -1   3  13       20.76       18.38      3.77 o 
   0   3  13        7.59        3.46      2.83 o 
   1   3  13      158.97      150.17      9.90 o 
   2   3  13       73.74       75.24      7.23 o 
   3   3  13       80.22       91.58      8.01 o 
   4   3  13      144.58      137.58     10.21 o 
   5   3  13      203.02      225.03      9.49 o 
   6   3  13        3.09        3.63      3.14 o 
   7   3  13       74.23       92.84      7.38 o 
   8   3  13        1.95        0.19      5.73 o 
  -5   4  13      233.97      255.41     15.86 o 
  -4   4  13        4.24        4.40      3.93 o 
  -3   4  13       26.91       24.78      3.22 o 
  -2   4  13       73.03       56.26      4.11 o 
  -1   4  13        1.14        0.00      2.51 o 
   0   4  13      169.69      162.26     10.05 o 
   1   4  13      218.97      219.44     12.57 o 
   2   4  13       88.86       84.82      7.54 o 
   3   4  13       19.45       23.09      4.56 o 
   4   4  13        7.94       13.51      4.08 o 
   5   4  13       82.70       92.99      8.33 o 
   6   4  13       71.21       85.03      5.83 o 
   7   4  13        0.95        1.61      2.93 o 
   8   4  13      252.95      224.32     10.52 o 
  -5   5  13       33.15       48.22      6.91 o 
  -4   5  13       21.15       28.91      3.89 o 
  -3   5  13        9.44        8.51      2.59 o 
  -2   5  13       33.40       30.97      3.33 o 
  -1   5  13      492.22      456.78     21.68 o 
   0   5  13       27.50       25.76      4.40 o 
   1   5  13      412.59      377.77     18.85 o 
   2   5  13       64.10       63.14      6.44 o 
   3   5  13      125.31      121.42      9.27 o 
   4   5  13       27.12       25.92      4.87 o 
   5   5  13        6.49       13.04      4.08 o 
   6   5  13       31.00       30.79      5.34 o 
   7   5  13      285.29      287.92     11.72 o 
   8   5  13       27.24       33.45      4.60 o 
  -4   6  13       35.09       39.86      4.43 o 
  -3   6  13      123.02      134.74      7.11 o 
  -2   6  13       86.09       86.25      5.25 o 
  -1   6  13      192.60      175.45     11.00 o 
   0   6  13        0.53        0.00      2.98 o 
   1   6  13      347.65      314.15     16.34 o 
   2   6  13       70.37       62.36      6.91 o 
   3   6  13       93.60       94.40      8.33 o 
   4   6  13      133.72      140.11     10.05 o 
   5   6  13      101.71       87.02      8.01 o 
   6   6  13      317.64      315.41     17.59 o 
   7   6  13       12.54       10.37      4.40 o 
   8   6  13       69.64       67.54      8.01 o 
  -3   7  13      113.23      111.77      6.71 o 
  -2   7  13       19.05       20.21      3.13 o 
  -1   7  13        3.71        2.49      2.30 o 
   0   7  13        6.70        5.18      3.46 o 
   1   7  13       56.96       51.99      6.28 o 
   2   7  13        4.70        5.50      3.93 o 
   3   7  13      131.07      117.96      9.11 o 
   4   7  13      790.59      744.86     34.24 o 
   5   7  13      154.29      159.90     11.31 o 
   6   7  13      126.45      118.75      9.90 o 
   7   7  13       28.05       35.03      6.13 o 
  -2   8  13        6.83        5.18      4.87 o 
  -1   8  13      160.36      167.29     11.47 o 
   0   8  13       82.92       74.45      7.85 o 
   1   8  13       74.97       68.80      7.07 o 
   2   8  13      118.17      106.50      8.64 o 
   3   8  13       39.58       43.82      5.97 o 
   4   8  13       30.16       29.84      5.81 o 
   5   8  13       98.47      107.13      9.27 o 
   6   8  13       53.53       39.90      6.28 o 
   7   8  13       42.78       36.44      6.60 o 
  -1   9  13        2.59        0.00      4.71 o 
   0   9  13      127.18      119.54     10.05 o 
   1   9  13       57.89       56.86      7.23 o 
   2   9  13      107.67       99.90      9.11 o 
   3   9  13       25.99       28.75      5.50 o 
   4   9  13       55.30       57.33      7.23 o 
   5   9  13        6.67        9.90      4.87 o 
   6   9  13       17.84       16.34      5.34 o 
   1  10  13       67.10       61.73      7.85 o 
   2  10  13      167.93      163.99     11.78 o 
   3  10  13       19.53       21.83      5.81 o 
   4  10  13        0.83        0.00      3.93 o 
  -3  -6  14      208.19      237.50     13.35 o 
  -2  -6  14       21.89       25.45      4.71 o 
  -1  -6  14      278.55      310.07     16.34 o 
   0  -6  14       43.24       41.94      5.81 o 
  -4  -5  14       62.35       53.56      5.81 o 
  -3  -5  14       40.34       52.46      5.65 o 
  -2  -5  14      209.25      223.05     12.41 o 
  -1  -5  14        3.69        9.11      3.14 o 
   0  -5  14      197.95      205.14     11.94 o 
   1  -5  14       30.65       33.30      5.34 o 
   2  -5  14        1.97        0.00      3.61 o 
  -5  -4  14        0.06        4.56      4.71 o 
  -4  -4  14       66.69       80.89      8.01 o 
  -3  -4  14      171.25      191.27      9.19 o 
  -2  -4  14        2.29        0.00      2.36 o 
  -1  -4  14       52.38       53.25      5.50 o 
   0  -4  14        1.49        1.26      2.83 o 
   1  -4  14       15.96       12.09      3.93 o 
   2  -4  14       24.40       27.80      5.03 o 
   3  -4  14       23.87       19.63      4.56 o 
  -6  -3  14       78.97       77.44      9.11 o 
  -5  -3  14       55.62       61.42      7.85 o 
  -4  -3  14       13.77       17.59      4.40 o 
  -3  -3  14      169.72      158.18     10.84 o 
  -2  -3  14      355.53      374.39     21.68 o 
  -1  -3  14      301.13      295.03     15.39 o 
   0  -3  14       73.16       61.89      5.65 o 
   1  -3  14       70.29       71.94      6.91 o 
   2  -3  14       16.08       12.25      4.08 o 
   3  -3  14      237.21      208.91     12.88 o 
   4  -3  14       34.60       38.48      6.28 o 
  -6  -2  14       13.69       11.00      5.34 o 
  -5  -2  14        0.07        3.77      4.08 o 
  -4  -2  14      126.27      136.19     10.21 o 
  -3  -2  14      671.67      650.45     30.47 o 
  -2  -2  14       30.21       21.52      4.24 o 
  -1  -2  14      247.62      251.43     23.01 o 
   0  -2  14      188.17      185.68      8.33 o 
   1  -2  14       56.47       62.36      5.97 o 
   2  -2  14        0.51        0.00      2.98 o 
   3  -2  14       12.37       11.47      3.77 o 
   4  -2  14      134.73      136.81     10.37 o 
   5  -2  14       68.87       74.61      8.48 o 
  -6  -1  14      100.17      110.74      9.90 o 
  -5  -1  14       37.21       37.38      5.81 o 
  -4  -1  14       59.15       57.96      6.60 o 
  -3  -1  14       38.43       45.24      5.65 o 
  -2  -1  14        0.29        0.00      2.51 o 
  -1  -1  14       22.14       19.16      2.83 o 
   0  -1  14       20.31       20.35      1.99 o 
   1  -1  14      239.42      240.73      9.14 o 
   2  -1  14        1.13        0.00      2.08 o 
   3  -1  14      193.99      192.58     11.47 o 
   4  -1  14       57.55       71.47      7.70 o 
   5  -1  14        2.88        3.46      3.93 o 
   6  -1  14       80.97       85.29      9.27 o 
  -6   0  14        9.65       10.37      4.87 o 
  -5   0  14      152.41      109.48      9.27 o 
  -4   0  14       25.43       33.14      5.34 o 
  -3   0  14      110.92      113.88      8.80 o 
  -2   0  14      146.68      134.14      9.27 o 
  -1   0  14       97.08       94.10      5.16 o 
   0   0  14        1.62        0.00      2.83 o 
   1   0  14      632.07      666.32     30.32 o 
   2   0  14      211.92      218.67      8.76 o 
   3   0  14        0.61        0.00      2.16 o 
   4   0  14        7.41        6.12      2.83 o 
   5   0  14      278.01      284.47     16.18 o 
   6   0  14       53.14       61.57      7.85 o 
  -6   1  14      169.13      179.85     13.19 o 
  -5   1  14      237.85      221.16     14.29 o 
  -4   1  14       43.08       35.97      5.81 o 
  -3   1  14      388.45      348.40     18.22 o 
  -2   1  14       35.29       39.09      3.42 o 
  -1   1  14       12.27        8.64      3.14 o 
   0   1  14       54.87       66.29      6.44 o 
   1   1  14      100.31       90.79      7.70 o 
   2   1  14      152.63      148.75     10.05 o 
   3   1  14      249.67      248.03      9.76 o 
   4   1  14       61.97       68.78      4.94 o 
   5   1  14      152.98      145.88      7.44 o 
   6   1  14       48.57       53.84      4.89 o 
   7   1  14       10.04       11.41      3.62 o 
  -6   2  14       12.01        5.81      4.40 o 
  -5   2  14      110.32      116.39      9.74 o 
  -4   2  14      160.21      161.00     11.31 o 
  -3   2  14       99.22      103.36      8.48 o 
  -2   2  14      278.18      277.65     10.31 o 
  -1   2  14       88.37       89.38      6.91 o 
   0   2  14       87.56       88.91      7.38 o 
   1   2  14      181.50      172.00     11.00 o 
   2   2  14      127.49      152.68     10.37 o 
   3   2  14        0.12        0.00      2.98 o 
   4   2  14      103.09      119.45      6.42 o 
   5   2  14        0.17        1.25      2.72 o 
   6   2  14        1.59        0.00      2.83 o 
   7   2  14        3.99        1.40      3.17 o 
  -5   3  14       15.09       19.63      5.18 o 
  -4   3  14        3.64        1.41      3.77 o 
  -3   3  14      144.47      138.23      9.74 o 
  -2   3  14       50.24       49.99      3.88 o 
  -1   3  14      449.47      408.71     19.48 o 
   0   3  14       98.86       90.95      7.38 o 
   1   3  14       44.30       43.82      5.50 o 
   2   3  14        8.21       11.00      3.93 o 
   3   3  14      172.61      183.31     11.62 o 
   4   3  14       31.37       33.30      5.34 o 
   5   3  14      184.47      176.40     11.94 o 
   6   3  14        0.17        0.00      2.88 o 
   7   3  14      153.77      162.31     13.04 o 
  -5   4  14       73.79       87.33      8.80 o 
  -4   4  14      263.31      264.05     15.86 o 
  -3   4  14        2.50        0.00      2.10 o 
  -2   4  14      158.49      150.16      6.94 o 
  -1   4  14      200.60      184.25     10.84 o 
   0   4  14       39.45       33.77      4.87 o 
   1   4  14       97.23      102.57      7.85 o 
   2   4  14        0.56        0.16      3.46 o 
   3   4  14      139.43      141.68     10.21 o 
   4   4  14      187.62      191.79     12.25 o 
   5   4  14       19.59       26.70      5.50 o 
   6   4  14      153.23      161.32     11.15 o 
   7   4  14       12.99       15.32      3.77 o 
  -4   5  14       94.89      107.75      9.58 o 
  -3   5  14       82.96       80.52      6.13 o 
  -2   5  14       16.14       15.95      3.46 o 
  -1   5  14       19.52       26.39      4.56 o 
   0   5  14       35.84       38.33      5.03 o 
   1   5  14       18.10       18.06      4.40 o 
   2   5  14      233.42      221.48     12.88 o 
   3   5  14       42.27       34.87      5.81 o 
   4   5  14      115.41      119.54      9.42 o 
   5   5  14       31.79       35.81      5.97 o 
   6   5  14       99.06       97.54      9.11 o 
   7   5  14       17.49       14.77      4.87 o 
  -4   6  14       62.28       74.26      6.68 o 
  -3   6  14        0.27        0.67      2.66 o 
  -2   6  14       55.79       61.91      4.66 o 
  -1   6  14       19.94       13.19      4.08 o 
   0   6  14       41.78       47.44      5.81 o 
   1   6  14       42.56       38.33      5.34 o 
   2   6  14       79.52       72.88      7.54 o 
   3   6  14       88.56       86.55      8.33 o 
   4   6  14        1.95        0.16      4.08 o 
   5   6  14       25.24       31.26      5.97 o 
   6   6  14       53.29       62.36      7.38 o 
   7   6  14       14.54       13.51      4.71 o 
  -3   7  14      319.45      335.33     25.52 o 
  -2   7  14        6.52        4.86      2.71 o 
  -1   7  14       57.18       54.24      4.60 o 
   0   7  14       21.95       22.93      4.87 o 
   1   7  14      301.84      263.26     14.77 o 
   2   7  14        6.22        7.23      3.93 o 
   3   7  14      173.50      180.32     11.94 o 
   4   7  14        8.42        8.17      4.56 o 
   5   7  14      131.08      135.56     10.52 o 
   6   7  14        3.65        2.20      3.93 o 
   7   7  14       27.78       18.38      5.50 o 
  -2   8  14       85.45      114.51     10.05 o 
  -1   8  14       11.07        9.36      2.64 o 
   0   8  14      175.28      165.40     11.31 o 
   1   8  14        1.22        0.00      3.93 o 
   2   8  14        9.21        9.27      4.40 o 
   3   8  14       71.82       67.70      7.23 o 
   4   8  14      156.89      156.76     11.15 o 
   5   8  14       35.07       32.99      6.13 o 
   6   8  14        0.13        0.00      4.40 o 
   0   9  14        0.06        0.00      3.30 o 
   1   9  14        0.08        0.00      3.14 o 
   2   9  14       41.45       47.44      6.44 o 
   3   9  14       43.09       36.28      6.28 o 
   4   9  14       45.91       53.09      6.91 o 
   5   9  14       26.23       39.27      6.75 o 
  -3  -5  15       20.56       21.21      4.24 o 
  -2  -5  15       10.89       16.18      4.08 o 
  -1  -5  15      110.84      140.11      9.58 o 
   0  -5  15        1.86        1.57      3.30 o 
   1  -5  15        0.24        3.93      3.93 o 
  -4  -4  15        7.19        5.65      4.08 o 
  -2  -4  15      128.91      154.41      9.58 o 
  -1  -4  15        7.11        6.44      3.14 o 
   0  -4  15       18.14       10.52      3.77 o 
   1  -4  15       11.46       15.08      3.93 o 
   2  -4  15        3.51        0.79      3.61 o 
  -5  -3  15      232.39      227.92     14.92 o 
  -4  -3  15       93.27      103.83      9.27 o 
  -3  -3  15        0.16        5.18      3.61 o 
  -2  -3  15       37.87       27.17      4.87 o 
  -1  -3  15        9.30        7.07      2.19 o 
   0  -3  15        2.09        0.62      2.10 o 
   1  -3  15      311.34      315.72     16.49 o 
   2  -3  15       17.18       14.45      3.93 o 
   3  -3  15       21.88       20.11      4.87 o 
   4  -3  15      103.28      110.90      9.58 o 
  -5  -2  15       22.63       25.60      5.50 o 
  -4  -2  15       15.94       18.69      4.56 o 
  -3  -2  15        6.26        5.97      3.77 o 
  -2  -2  15      328.93      346.98     18.06 o 
  -1  -2  15        0.49        2.20      2.83 o 
   0  -2  15      198.97      196.78      6.67 o 
   1  -2  15      140.41      127.72      6.32 o 
   2  -2  15      657.84      646.68     29.37 o 
   3  -2  15        0.17        0.00      3.14 o 
   4  -2  15        8.96       11.00      4.24 o 
   5  -2  15       38.69       39.90      6.75 o 
  -5  -1  15       56.60       58.75      7.23 o 
  -4  -1  15       78.66       74.93      7.85 o 
  -3  -1  15        2.05        2.04      3.61 o 
  -2  -1  15      284.39      280.85     15.55 o 
  -1  -1  15        6.00        3.48      2.16 o 
   0  -1  15       30.72       33.77      5.18 o 
   1  -1  15       18.05       21.05      4.24 o 
   2  -1  15       27.57       29.48      3.33 o 
   3  -1  15      360.11      402.43     20.11 o 
   4  -1  15        0.32        0.00      3.61 o 
   5  -1  15       21.46       23.56      5.65 o 
  -5   0  15       29.30       26.86      5.97 o 
  -4   0  15       55.27       43.82      6.44 o 
  -3   0  15       93.19       86.39      7.85 o 
  -2   0  15       22.08       16.49      3.93 o 
  -1   0  15       47.69       48.22      4.04 o 
   0   0  15       51.33       48.38      5.81 o 
   1   0  15        1.20        0.00      3.30 o 
   2   0  15      234.71      234.99     13.82 o 
   3   0  15       13.12       13.19      2.94 o 
   4   0  15        0.76        0.00      2.50 o 
   5   0  15       12.00        9.41      3.20 o 
   6   0  15       23.07       27.68      4.22 o 
  -5   1  15      183.44      178.60     12.88 o 
  -4   1  15      138.60      136.50     10.37 o 
  -3   1  15       12.65       12.25      3.93 o 
  -2   1  15      114.86       95.82      7.85 o 
  -1   1  15       11.15       10.21      3.77 o 
   0   1  15      184.82      193.68     11.62 o 
   1   1  15       43.05       50.26      6.28 o 
   2   1  15       62.70       62.05      7.07 o 
   3   1  15       13.29       10.05      4.08 o 
   4   1  15       56.67       55.47      4.78 o 
   5   1  15        5.97        8.35      3.26 o 
   6   1  15       29.27       30.88      4.33 o 
  -5   2  15       51.19       41.00      6.60 o 
  -4   2  15      184.65      175.77     12.09 o 
  -3   2  15       12.26       13.04      4.24 o 
  -2   2  15       76.53       66.90      4.54 o 
  -1   2  15        6.55        0.00      2.83 o 
   0   2  15        4.20        2.83      3.30 o 
   1   2  15       47.18       47.44      5.97 o 
   2   2  15       80.64       77.91      7.54 o 
   3   2  15       22.81       22.30      5.03 o 
   4   2  15      120.36      121.58      9.58 o 
   5   2  15       12.24        7.38      4.56 o 
   6   2  15        4.46        1.26      3.09 o 
   7   2  15       14.97       18.09      4.09 o 
  -5   3  15       43.02       49.79      7.23 o 
  -4   3  15       24.48       28.12      5.34 o 
  -3   3  15        3.67        4.56      3.46 o 
  -2   3  15       19.26       23.03      4.56 o 
  -1   3  15       11.15       11.31      3.61 o 
   0   3  15        5.75        8.33      3.61 o 
   1   3  15       16.93       19.16      4.56 o 
   2   3  15       71.01       68.80      7.38 o 
   3   3  15        6.15        4.87      3.61 o 
   4   3  15        5.67        8.33      3.93 o 
   5   3  15        8.47        1.73      3.93 o 
   6   3  15       83.19       91.73      8.95 o 
   7   3  15       25.37       25.29      4.39 o 
  -4   4  15       15.65       18.54      5.34 o 
  -3   4  15       21.72       19.63      4.87 o 
  -2   4  15       26.48       21.59      3.05 o 
  -1   4  15      102.61       89.53      7.38 o 
   0   4  15      239.38      205.46     12.09 o 
   1   4  15        8.72        7.54      3.46 o 
   2   4  15        9.77       11.78      4.08 o 
   3   4  15      110.09      103.36      8.95 o 
   4   4  15       72.91       81.05      7.85 o 
   5   4  15      189.36      201.37     13.19 o 
   6   4  15        8.64        6.91      4.71 o 
   7   4  15       68.48       64.72      7.70 o 
  -4   5  15      115.12      116.24     10.37 o 
  -3   5  15       88.74       91.80      5.78 o 
  -2   5  15      239.63      210.38      8.99 o 
  -1   5  15        6.88        1.88      3.61 o 
   0   5  15       20.86       17.75      4.08 o 
   1   5  15        1.61        4.40      3.77 o 
   2   5  15      339.24      333.47     17.75 o 
   3   5  15       30.36       38.80      6.28 o 
   4   5  15      135.57      131.47     10.37 o 
   5   5  15        6.94        3.77      3.77 o 
   6   5  15       73.42       84.66      8.80 o 
   7   5  15       96.84       91.10      8.95 o 
  -3   6  15       80.27       82.03      5.78 o 
  -2   6  15       12.78       11.52      2.79 o 
  -1   6  15       57.40       51.21      6.13 o 
   0   6  15       16.75       17.59      4.56 o 
   1   6  15       90.84       78.85      7.38 o 
   2   6  15      226.34      211.27     13.19 o 
   3   6  15       14.03       14.61      4.56 o 
   4   6  15        0.37        0.00      3.61 o 
   5   6  15       82.26       98.80      9.27 o 
   6   6  15        0.98        0.00      3.93 o 
   7   6  15       52.25       62.83      8.17 o 
  -2   7  15       94.89       93.74      6.05 o 
  -1   7  15       27.03       28.97      3.62 o 
   0   7  15      246.79      227.29     13.51 o 
   1   7  15        1.48        0.00      3.46 o 
   2   7  15      360.82      326.56     17.75 o 
   3   7  15      206.70      200.12     13.04 o 
   4   7  15       83.88      100.06      9.27 o 
   5   7  15       80.03       83.56      8.33 o 
   6   7  15       40.89       43.67      7.07 o 
  -1   8  15      178.96      178.75     11.94 o 
   0   8  15        1.89        5.18      3.93 o 
   1   8  15       34.48       33.77      5.97 o 
   2   8  15       13.13        5.34      3.93 o 
   3   8  15       30.42       28.75      5.81 o 
   4   8  15      193.47      199.02     13.19 o 
   5   8  15        1.76        1.73      3.93 o 
   6   8  15       12.02        7.54      5.18 o 
   1   9  15       36.61       30.32      5.81 o 
   2   9  15        2.29        1.88      3.93 o 
   3   9  15       25.30       22.62      5.65 o 
   4   9  15        9.30        7.07      5.03 o 
  -1  -4  16       19.68       16.96      3.93 o 
   0  -4  16        0.08        2.91      3.14 o 
   1  -4  16        4.11        5.81      3.77 o 
  -4  -3  16       13.93       22.46      5.50 o 
  -3  -3  16      123.63      136.34     10.37 o 
  -2  -3  16       75.96       71.94      7.38 o 
   0  -3  16       28.49       39.11      5.18 o 
   1  -3  16       27.38       25.29      4.56 o 
   2  -3  16      139.66      136.34     10.05 o 
   3  -3  16       70.39       72.73      7.70 o 
  -4  -2  16        1.06        0.94      3.61 o 
  -3  -2  16        5.43       11.62      4.40 o 
  -2  -2  16        3.31        7.54      3.46 o 
  -1  -2  16       55.30       54.35      5.97 o 
   0  -2  16       34.37       40.58      3.91 o 
   1  -2  16       72.43       76.18      7.54 o 
   2  -2  16        6.13        5.50      2.67 o 
   3  -2  16       65.11       64.87      7.70 o 
   4  -2  16      119.65      138.23     11.00 o 
  -5  -1  16      111.64       99.90      9.42 o 
  -4  -1  16        7.54        6.91      4.40 o 
  -3  -1  16        5.40        6.91      3.77 o 
  -2  -1  16       27.55       32.36      5.18 o 
  -1  -1  16      238.10      202.16     12.09 o 
   0  -1  16      220.56      243.31     13.98 o 
   1  -1  16       14.53       11.78      4.40 o 
   2  -1  16       75.81       93.93      8.48 o 
   3  -1  16        5.36        8.84      2.98 o 
   4  -1  16        2.72        3.24      3.14 o 
   5  -1  16       89.63       91.42      9.58 o 
  -5   0  16        0.51        2.36      4.08 o 
  -4   0  16       66.93       58.43      7.38 o 
  -3   0  16      129.74      116.87      9.27 o 
  -2   0  16      243.87      222.42     13.35 o 
  -1   0  16       26.85       30.90      3.50 o 
   0   0  16      143.25      150.17     10.21 o 
   1   0  16       42.18       53.72      6.60 o 
   2   0  16        1.81        0.00      3.77 o 
   3   0  16       10.14        9.58      4.08 o 
   4   0  16       93.39       87.02      6.05 o 
   5   0  16        0.10        0.00      2.89 o 
  -5   1  16        1.00        0.47      3.93 o 
  -4   1  16      185.56      177.65     12.25 o 
  -3   1  16      170.85      164.77     11.47 o 
  -2   1  16       42.76       46.18      5.81 o 
  -1   1  16      158.44      159.83      7.39 o 
   0   1  16        9.78        6.28      3.77 o 
   1   1  16      175.12      179.70     11.47 o 
   2   1  16      108.57      111.68      9.27 o 
   3   1  16      133.14      133.83     10.21 o 
   4   1  16       33.28       33.46      6.13 o 
   5   1  16       40.84       37.23      6.28 o 
   6   1  16        1.69        2.29      4.24 o 
  -5   2  16      114.56      104.46      9.74 o 
  -4   2  16        8.45       10.84      4.56 o 
  -3   2  16       91.40       86.71      8.01 o 
  -2   2  16      253.61      243.63     14.29 o 
  -1   2  16       55.16       52.78      5.81 o 
   0   2  16       40.45       40.68      5.65 o 
   1   2  16       53.17       59.53      6.91 o 
   2   2  16        2.00        7.70      3.77 o 
   3   2  16      161.83      169.64     11.47 o 
   4   2  16       66.05       63.30      7.23 o 
   5   2  16       65.60       68.33      8.17 o 
   6   2  16        9.96       15.71      5.50 o 
  -4   3  16       74.00       73.83      8.33 o 
  -3   3  16       97.17       94.09      8.64 o 
  -2   3  16      116.82      103.81      5.71 o 
  -1   3  16      378.95      344.00     17.44 o 
   0   3  16       83.93       71.94      7.07 o 
   1   3  16        3.05        0.00      3.46 o 
   2   3  16       80.48       84.19      8.17 o 
   3   3  16      101.26       96.76      8.95 o 
   4   3  16       88.21       88.12      8.33 o 
   5   3  16        7.35        7.85      4.56 o 
   6   3  16       12.07       13.67      4.71 o 
  -4   4  16       31.16       42.41      6.28 o 
  -3   4  16       25.24       22.46      4.87 o 
  -2   4  16      188.37      167.78      7.65 o 
  -1   4  16        0.81        0.31      3.46 o 
   0   4  16      205.66      201.84     12.25 o 
   1   4  16        5.89        8.01      3.61 o 
   2   4  16      298.32      302.69     16.96 o 
   3   4  16      149.00      173.57     12.25 o 
   4   4  16        0.05        0.00      4.08 o 
   5   4  16      187.49      194.46     13.35 o 
   6   4  16       51.85       51.05      7.38 o 
  -3   5  16       92.89       84.35      8.17 o 
  -2   5  16       21.20       25.52      3.39 o 
  -1   5  16      430.82      397.09     19.79 o 
   0   5  16       10.58       10.68      4.24 o 
   1   5  16      192.26      178.91     11.78 o 
   2   5  16        2.20        4.56      3.93 o 
   3   5  16      309.83      313.21     17.59 o 
   4   5  16       65.33       73.35      8.33 o 
   5   5  16       15.54       27.17      5.65 o 
   6   5  16       46.27       43.04      7.07 o 
  -2   6  16        0.07        0.14      2.39 o 
  -1   6  16       42.00       40.20      3.94 o 
   0   6  16       23.32       28.90      5.34 o 
   1   6  16        8.84        3.30      3.77 o 
   2   6  16       56.61       57.80      6.91 o 
   3   6  16       30.41       40.53      6.28 o 
   4   6  16        0.04        0.00      3.61 o 
   5   6  16       12.96       18.38      5.18 o 
   6   6  16       20.11       25.76      5.81 o 
  -1   7  16        5.21        4.39      2.60 o 
   0   7  16       15.54       10.84      4.08 o 
   1   7  16      145.64      132.57     10.21 o 
   2   7  16       48.79       40.37      6.44 o 
   3   7  16        7.66        6.13      4.71 o 
   4   7  16      148.19      145.61     11.00 o 
   5   7  16        0.62        0.00      4.40 o 
   6   7  16       10.13       14.61      5.65 o 
   0   8  16       27.14       27.65      5.34 o 
   1   8  16        3.29        8.33      4.08 o 
   2   8  16        0.27        0.00      4.08 o 
   3   8  16       54.72       68.80      7.70 o 
   4   8  16       17.28       18.06      5.50 o 
   5   8  16       65.03       73.67      8.80 o 
  -2  -3  17       21.31       24.50      5.18 o 
   1  -3  17      114.81      103.20      8.95 o 
  -3  -2  17        6.34        5.50      4.24 o 
  -2  -2  17      125.13      117.65      9.42 o 
  -1  -2  17       52.58       52.15      6.13 o 
   0  -2  17       12.66       10.05      3.61 o 
   1  -2  17      249.52      237.66     14.29 o 
   2  -2  17       24.69       31.10      5.81 o 
   3  -2  17       49.54       46.81      4.66 o 
  -4  -1  17      109.55       97.54      9.11 o 
  -3  -1  17      105.81      100.21      9.11 o 
  -2  -1  17       13.12        5.50      3.46 o 
  -1  -1  17       23.17       22.30      4.24 o 
   0  -1  17        8.46       12.41      4.24 o 
   1  -1  17        4.18        3.46      3.93 o 
   2  -1  17      359.34      337.56     18.54 o 
   3  -1  17        0.78        0.47      4.08 o 
   4  -1  17        1.29        1.57      4.56 o 
  -4   0  17       74.69       80.27      8.64 o 
  -3   0  17        0.63        3.30      3.61 o 
  -2   0  17       92.69       90.79      7.85 o 
  -1   0  17      250.68      246.77     14.45 o 
   0   0  17       17.29       17.91      4.71 o 
   1   0  17      108.98      107.60      8.80 o 
   2   0  17       31.10       46.34      6.91 o 
   3   0  17       21.87       28.75      5.50 o 
   4   0  17        5.70        9.42      5.18 o 
  -4   1  17       15.84       24.98      5.65 o 
  -3   1  17       79.36       81.52      8.17 o 
  -2   1  17       21.04       21.21      4.40 o 
  -1   1  17       70.02       64.88      4.72 o 
   0   1  17      187.30      184.72     11.94 o 
   1   1  17        1.22        2.20      3.77 o 
   2   1  17        3.35        7.54      4.40 o 
   3   1  17      128.63      145.14     11.15 o 
   4   1  17      159.61      158.96     12.09 o 
   5   1  17       24.41       19.32      5.97 o 
  -4   2  17       17.69       17.28      5.03 o 
  -3   2  17       27.17       26.55      5.18 o 
  -2   2  17       21.62       27.49      4.87 o 
  -1   2  17       63.60       64.44      4.83 o 
   0   2  17       21.75       18.69      4.71 o 
   1   2  17       22.60       25.13      5.18 o 
   2   2  17       15.68       18.06      5.18 o 
   3   2  17       46.43       56.86      7.07 o 
   4   2  17       29.64       45.24      6.75 o 
   5   2  17       60.02       68.64      8.48 o 
  -3   3  17        9.15       11.00      4.24 o 
  -2   3  17       14.36        9.42      3.77 o 
  -1   3  17        2.33        0.84      4.24 o 
   0   3  17       45.63       42.72      5.97 o 
   1   3  17       85.31       87.65      8.01 o 
   2   3  17       29.82       33.30      5.81 o 
   3   3  17       75.13       90.16      8.95 o 
   4   3  17       36.10       30.47      5.97 o 
   5   3  17       96.01      102.73      9.42 o 
  -3   4  17        9.94       10.84      4.40 o 
  -2   4  17        0.48        1.81      4.87 o 
  -1   4  17      167.89      152.72      7.44 o 
   0   4  17       65.01       63.14      7.07 o 
   1   4  17      102.80      104.61      8.95 o 
   2   4  17        4.46        2.83      4.40 o 
   3   4  17      262.77      268.29     16.18 o 
   4   4  17      116.63      142.31     11.15 o 
   5   4  17        1.77        6.28      5.03 o 
   6   4  17       26.59       33.46      6.91 o 
  -2   5  17       33.46       36.90      3.88 o 
  -1   5  17        0.10        0.11      2.39 o 
   0   5  17      136.74      127.55      9.58 o 
   1   5  17        0.03        0.94      3.93 o 
   2   5  17      109.05      104.61      9.11 o 
   3   5  17       34.06       42.57      6.91 o 
   4   5  17        0.05        0.00      3.93 o 
   5   5  17       27.30       41.31      7.23 o 
  -2   6  17       56.88       64.93      5.14 o 
  -1   6  17        3.43        3.39      2.72 o 
   0   6  17        8.54        9.58      4.40 o 
   1   6  17      137.34      120.32      9.74 o 
   2   6  17       41.89       53.72      7.23 o 
   3   6  17        6.25        5.03      4.40 o 
   4   6  17        4.26       13.51      5.34 o 
   5   6  17        4.25        2.04      4.87 o 
   0   7  17       22.37       21.36      4.87 o 
   1   7  17        0.14        0.00      3.61 o 
   2   7  17       90.43       97.07      8.80 o 
   3   7  17       55.37       63.93      8.01 o 
   4   7  17       45.56       46.18      7.07 o 
   5   7  17        2.90        0.00      4.40 o 
   2   8  17        3.79        0.00      4.08 o 
   3   8  17       68.31       72.57      8.64 o 
  -1  -2  18      125.89      106.50      8.95 o 
   0  -2  18       84.05       82.31      7.23 o 
   1  -2  18        4.70        6.28      4.56 o 
  -2  -1  18       85.12       79.32      8.01 o 
  -1  -1  18       77.85       68.80      7.07 o 
   0  -1  18        4.08        4.08      3.14 o 
   1  -1  18       95.94      109.01      9.42 o 
   2  -1  18       12.60       14.77      5.18 o 
  -3   0  18       25.73       22.93      5.18 o 
  -2   0  18        0.01        0.47      3.46 o 
  -1   0  18       19.05       22.93      4.40 o 
   0   0  18      253.71      271.74     15.71 o 
   1   0  18        5.80        1.57      4.08 o 
   2   0  18       26.30       29.37      6.13 o 
   3   0  18       55.88       61.73      7.70 o 
  -3   1  18       22.59       30.79      5.97 o 
  -2   1  18       26.63       33.93      5.65 o 
  -1   1  18        1.20        2.20      3.46 o 
   0   1  18       76.22       80.42      8.01 o 
   1   1  18       95.00      107.60      9.58 o 
   2   1  18      136.70      134.14     10.52 o 
   3   1  18       57.77       68.49      7.85 o 
   4   1  18      147.57      157.71     12.41 o 
  -3   2  18       13.94       13.67      4.87 o 
  -2   2  18        0.59        1.10      3.30 o 
  -1   2  18       67.23       76.15      5.22 o 
   0   2  18       80.25       87.81      8.17 o 
   1   2  18        0.62        0.00      3.77 o 
   2   2  18       89.85      114.51     10.05 o 
   3   2  18        0.50        0.00      4.40 o 
   4   2  18      197.36      207.97     14.29 o 
  -3   3  18       26.76       26.07      5.34 o 
  -2   3  18      124.25      113.25      9.42 o 
  -1   3  18        1.22        0.00      2.67 o 
   0   3  18       15.94       19.79      4.87 o 
   1   3  18        8.00        6.75      4.56 o 
   2   3  18        3.78        4.40      4.24 o 
   3   3  18       74.00       83.25      8.64 o 
   4   3  18       83.58       84.82      9.58 o 
   5   3  18       20.51       24.03      6.60 o 
  -2   4  18        1.92        3.14      3.77 o 
  -1   4  18      111.66      108.30      6.27 o 
   0   4  18       10.62        7.23      3.93 o 
   1   4  18        6.35        0.16      4.24 o 
   2   4  18      224.17      225.25     14.61 o 
   3   4  18       36.46       49.95      7.54 o 
   4   4  18      212.10      230.75     15.39 o 
   5   4  18       58.90       75.08      9.27 o 
  -1   5  18        0.99        2.44      2.61 o 
   0   5  18      203.84      186.45     12.25 o 
   1   5  18       13.24       11.31      4.87 o 
   2   5  18       96.32      100.53      9.42 o 
   3   5  18       75.15       76.50      8.95 o 
   4   5  18        1.61        0.00      5.18 o 
   0   6  18       10.04       11.62      4.24 o 
   1   6  18       23.59       27.49      5.65 o 
   2   6  18        0.24        0.00      4.08 o 
   3   6  18        1.09        0.00      4.24 o 
   4   6  18        9.74       11.47      5.18 o 
   2   7  18        3.20        1.26      4.56 o 
   3   7  18      128.47      126.76     10.52 o 
  -1   0  19       13.00       10.21      3.93 o 
   0   0  19       15.63       24.50      4.87 o 
   1   0  19       22.82       24.50      5.81 o 
   2   0  19       20.01       19.63      5.65 o 
  -1   1  19       28.01       24.50      4.87 o 
   0   1  19        0.28        0.00      3.77 o 
   1   1  19       11.28       13.67      5.18 o 
   2   1  19       15.49       10.21      5.18 o 
  -1   2  19       26.48       23.25      5.03 o 
   0   2  19        0.81        0.00      3.61 o 
   1   2  19       53.47       52.62      7.23 o 
   2   2  19        0.30        0.00      4.08 o 
   3   2  19      114.62      126.76     11.15 o 
  -1   3  19       11.37       11.31      4.08 o 
   0   3  19       20.39       16.18      4.87 o 
   1   3  19       31.32       30.47      6.13 o 
   2   3  19        2.86        2.98      4.08 o 
   3   3  19        0.10        0.00      4.56 o 
  -1   4  19        1.55        1.68      2.53 o 
   0   4  19       23.81       22.78      5.34 o 
   1   4  19       14.95       18.69      5.50 o 
   2   4  19        9.20       11.00      5.34 o 
   3   4  19       78.12       93.30      9.90 o 
   0   5  19        6.12        0.00      3.14 o 
   1   5  19       20.00       17.59      5.50 o 
   2   5  19        1.93        3.30      4.71 o 
   3   5  19       29.86       30.32      6.91 o 
                                                 
